# Supplementary material for: Improved preanalytical workflow for pancreatic tissue lipidomics: insights into lipid stability and polar lipid recovery
Source: J Lipid Res. 2025 Dec 26;67(2):100968. doi: 10.1016/j.jlr.2025.100968 (PMC12828829; doi:10.1016/j.jlr.2025.100968)
Supplement: Supplemental Data 2 [file mmc2.xlsx]

## Sheet: Overview
Supplementary Data 2
Improved preanalytical workflow for pancreatic tissue lipidomics: Insights into lipid stability and polar lipid recovery
Karol Parchem1, Malena Manzi1, Robert Jirásko1, Ondřej Peterka1, Zuzana Lásko1, Ondřej Kuda2, Michal Holčapek1*
1Department of Analytical Chemistry, Faculty of Chemical Technology, University of Pardubice, Studentská 573, 53210 Pardubice, Czech Republic
2Institute of Physiology of the Czech Academy of Sciences, Videnska 1083, 14220 Prague, Czech Republic
*Corresponding author: michal.holcapek@upce.cz (M. Holčapek)
Table of content
Table S1	Relative changes in peak areas of individual lipid species identified in porcine pancreatic tissue samples stored on ice for 0 (control), 30, 60 or 120 min
Table S2	Peak areas of individual lipid species identified in porcine pancreatic tissue samples stored on ice for 0 (control), 30, 60 or 120 min
Table S3	Peak areas of individual lipid species identified in porcine and mouse pancreatic tissue samples processed using ice or liquid nitrogen (n=3) and quality control samples (n=4)
Table S4	Total area of identified lipid species belonging to individual classes, areas of internal standards, and areas of individual Cer species in mouse pancreatic tissue total lipid extracts and metanol or hexan phases after LLE with 0, 2 or 5 % (v/v) water addition
Table S5	List of identifited polar lipid species in mouse pancreatic tissue
Table S6	Molar concentrations of individual polar lipid species quantifited in pancreatic tissues of female and male mice [nmol/mg of wet tissue]. All values are means of two technical repetitions

## Sheet: Table S1
Table S1. Relative changes in peak areas of individual lipid species identified in porcine pancreatic tissue samples stored on ice for 0 (control), 30, 60 or 120 min
Lipid species	0 min			30 min			60 min			120 min			Fold change 0 vs. 120 min	t test 0 vs. 120 min
	AV	SD	n	AV	SD	n	AV	SD	n	AV	SD	n
CE 18:2	1	0.117953	3	0.848498	0.0481767	3	0.84282	0.118798	3	0.889552	0.089779	3	0.889552	0.287879
CE 18:1	1	0.0692209	3	1.01285	0.00724456	3	0.936904	0.103126	3	0.910934	0.13878	3	0.910934	0.42786
CE 20:4	1	0.0832734	3	0.842629	0.0771137	3	0.824168	0.0911006	3	0.820609	0.0482687	3	0.820609	0.0292127
Cer 32:1;O2	1	0.148726	3	0.872091	0.180458	3	1.05783	0.162712	3	0.958767	0.100214	3	0.958767	0.726634
Cer 33:1;O2	1	0.0828153	3	1.03377	0.0465275	3	1.1209	0.104436	3	0.991408	0.0579934	3	0.991408	0.896857
Cer 34:1;O2	1	0.0755678	3	0.998491	0.0423801	3	1.10448	0.158349	3	1.00079	0.0820565	3	1.00079	0.991601
Cer 35:1;O2	1	0.096057	3	0.924295	0.115367	3	1.0774	0.152941	3	0.908345	0.0579684	3	0.908345	0.243029
Cer 36:1;O2	1	0.0794267	3	0.844903	0.196157	3	1.08784	0.164168	3	0.987615	0.127414	3	0.987615	0.905233
Cer 38:2;O2	1	0.17042	3	0.921142	0.115273	3	1.10246	0.136189	3	0.919892	0.0796334	3	0.919892	0.515573
Cer 39:1;O2	1	0.271763	3	1.16449	0.378336	3	1.06557	0.196067	3	1.04287	0.105943	3	1.04287	0.817568
Cer 40:2;O2	1	0.0614442	3	1.0985	0.101494	3	1.08608	0.283463	3	1.00288	0.0728921	3	1.00288	0.964532
Cer 40:1;O2	1	0.0942554	3	1.05036	0.023607	3	1.11464	0.146662	3	0.989951	0.0645055	3	0.989951	0.893078
Cer 41:1;O2	1	0.0963328	3	1.05385	0.0107434	3	1.10015	0.122572	3	0.937364	0.037833	3	0.937364	0.362811
Cer 42:3;O2	1	0.124405	3	0.933502	0.079177	3	0.93327	0.130092	3	0.923962	0.190287	3	0.923962	0.632396
Cer 42:2;O2	1	0.0932305	3	1.07115	0.0408025	3	1.11237	0.114518	3	0.993634	0.0620591	3	0.993634	0.930645
Cer 42:1;O2	1	0.116288	3	1.1008	0.0273753	3	1.16661	0.0996504	3	0.949156	0.0498345	3	0.949156	0.537033
Cer 43:1;O2	1	0.194587	3	1.10974	0.209388	3	0.946634	0.0400635	3	0.884596	0.0907034	3	0.884596	0.417796
Cer 45:3;O2	1	0.121747	3	1.01419	0.140003	3	1.0226	0.158366	3	0.985469	0.0724576	3	0.985469	0.874463
Cer 34:0;O3	1	0.0929404	3	0.975552	0.0535469	3	1.02866	0.144025	3	0.954198	0.0533421	3	0.954198	0.51839
Cer 36:3;O3	1	0.0634712	3	1.01936	0.0421506	3	1.11394	0.149562	3	1.00342	0.065541	3	1.00342	0.955548
Cer 36:0;O3	1	0.109979	3	0.807061	0.271853	3	1.08174	0.215421	3	0.969831	0.104734	3	0.969831	0.767656
Cer 37:3;O3	1	0.129354	3	0.833339	0.239762	3	0.880747	0.241356	3	0.895712	0.178824	3	0.895712	0.501815
Cer 38:3;O3	1	0.0855789	3	0.847393	0.230256	3	1.14393	0.186144	3	1.00353	0.155908	3	1.00353	0.97731
Cer 38:0;O3	1	0.0835976	3	1.02518	0.0199955	3	1.06595	0.139906	3	0.986652	0.0614042	3	0.986652	0.845038
Cer 40:0;O3	1	0.114888	3	1.0528	0.0217387	3	1.08036	0.139872	3	0.98043	0.0437947	3	0.98043	0.802658
Cer 41:0;O3	1	0.111229	3	1.03228	0.0580974	3	1.09244	0.153058	3	0.936994	0.0384223	3	0.936994	0.414556
Cer 42:3;O3	1	0.0926329	3	1.05556	0.0235165	3	1.10504	0.131419	3	0.980038	0.0420891	3	0.980038	0.760088
Cer 42:1;O3	1	0.110563	3	1.04105	0.0465747	3	1.08538	0.128803	3	0.971128	0.0688066	3	0.971128	0.734645
Cer 42:0;O3	1	0.123828	3	1.08753	0.0326055	3	1.12252	0.110717	3	0.93512	0.0501862	3	0.93512	0.458881
Cer 43:3;O3	1	0.0960414	3	1.07916	0.0161068	3	1.1244	0.0992263	3	0.953804	0.0652244	3	0.953804	0.550477
Chol	1	0.0804854	3	1.08269	0.0564037	3	1.08333	0.0384295	3	0.943361	0.106919	3	0.943361	0.544606
DG 30:0	1	0.449192	3	0.812632	0.0670812	3	1.32869	0.582205	3	1.05946	0.765663	3	1.05946	0.923207
DG 31:0	1	0.135568	3	0.675864	0.0452835	3	1.18956	0.324934	3	1.09624	0.533156	3	1.09624	0.806643
DG 32:2	1	0.422185	3	0.68684	0.197409	3	0.968257	0.419371	3	0.830165	0.706245	3	0.830165	0.767193
DG 32:1	1	0.37349	3	0.826099	0.211811	3	1.00945	0.497432	3	0.751774	0.603828	3	0.751774	0.6185
DG 32:0	1	0.407737	3	0.876387	0.111579	3	1.44994	0.583503	3	1.16723	0.707876	3	1.16723	0.769456
DG 33:1	1	0.276799	3	0.770117	0.113869	3	0.948734	0.334968	3	0.782861	0.506492	3	0.782861	0.595066
DG 33:0	1	0.336171	3	0.90891	0.138936	3	1.37107	0.499507	3	1.20827	0.685238	3	1.20827	0.699134
DG 34:3	1	0.4049	3	0.696963	0.199381	3	0.934748	0.383383	3	0.873069	0.683772	3	0.873069	0.81854
DG 34:2	1	0.389599	3	0.715221	0.134746	3	0.954159	0.442826	3	0.819236	0.664683	3	0.819236	0.737084
DG 34:1	1	0.41095	3	0.839742	0.266388	3	1.00539	0.532288	3	0.729696	0.593606	3	0.729696	0.592265
DG 34:0	1	0.422676	3	0.9213	0.106244	3	1.49819	0.612618	3	1.20469	0.656634	3	1.20469	0.706655
DG 35:1	1	0.309435	3	0.698564	0.0581785	3	0.943895	0.374379	3	0.716546	0.511916	3	0.716546	0.504835
DG 36:4	1	0.264957	3	0.845303	0.26314	3	0.947679	0.182151	3	0.907568	0.389735	3	0.907568	0.776843
DG 36:3	1	0.407559	3	0.700837	0.208024	3	0.956173	0.413637	3	0.971285	0.800367	3	0.971285	0.963534
DG 36:2	1	0.435877	3	0.823881	0.278867	3	0.995345	0.536795	3	0.810676	0.688401	3	0.810676	0.738482
DG 36:1	1	0.381772	3	0.898979	0.357432	3	1.0026	0.554421	3	0.791504	0.63321	3	0.791504	0.686962
DG 37:7	1	0.309164	3	1.03037	0.108072	3	1.36802	0.402945	3	1.02275	0.363628	3	1.02275	0.944075
DG 38:2	1	0.535306	3	1.36915	0.906856	3	1.21352	0.702969	3	0.981143	0.89269	3	0.981143	0.979168
HexCer 34:1;O2	1	0.116737	3	0.943067	0.0159173	3	1.00381	0.129586	3	0.905953	0.0474408	3	0.905953	0.272454
HexCer 38:1;O2	1	0.110242	3	0.730733	0.0804289	3	1.14309	0.317309	3	0.970173	0.0879924	3	0.970173	0.750313
HexCer 42:1;O2	1	0.163914	3	1.02995	0.0141521	3	1.06127	0.139573	3	0.917244	0.0577372	3	0.917244	0.465056
HexCer 42:3;O3	1	0.0879801	3	1.0288	0.0515342	3	1.00296	0.166751	3	0.89355	0.130466	3	0.89355	0.349642
HexCer 42:0;O3	1	0.116782	3	1.13936	0.197725	3	1.10002	0.198014	3	1.01956	0.189118	3	1.01956	0.898973
LPC 14:0	1	0.452615	3	0.96218	0.233309	3	1.30323	0.289846	3	1.72678	0.523919	3	1.72678	0.16489
LPC 16:1	1	0.385214	3	1.32412	0.241945	3	1.82215	0.400913	3	1.94171	0.36265	3	1.94171	0.0381021
LPC 16:0	1	0.333907	3	1.27679	0.289318	3	1.57162	0.215993	3	2.18426	0.418381	3	2.18426	0.0190721
LPC 17:0	1	0.36347	3	1.18933	0.277803	3	1.50664	0.154591	3	2.07775	0.349522	3	2.07775	0.0202383
LPC 18:3	1	0.316786	3	1.26624	0.26612	3	1.58717	0.218131	3	2.08546	0.39855	3	2.08546	0.0218576
LPC 18:2	1	0.294856	3	1.38398	0.220084	3	2.28114	0.344708	3	1.59962	0.932165	3	1.59962	0.00822708
LPC 18:1	1	0.337684	3	1.44568	0.311843	3	2.16883	0.352683	3	2.68394	0.406838	3	2.68394	0.00439803
LPC 18:0	1	0.252785	3	1.26381	0.258512	3	1.53621	0.134817	3	2.13075	0.346319	3	2.13075	0.00992205
LPC 20:5	1	0.364642	3	1.46578	0.2792	3	2.46435	0.431362	3	2.46424	0.415949	3	2.46424	0.00931577
LPC 20:4	1	0.332871	3	1.29186	0.224397	3	1.74155	0.329229	3	1.82464	0.289599	3	1.82464	0.0317299
LPC 20:3	1	0.254041	3	1.20362	0.228286	3	1.49394	0.157755	3	1.91646	0.285355	3	1.91646	0.013666
LPC 20:1	1	0.294595	3	1.34041	0.564462	3	1.8951	0.26728	3	3.01774	0.485932	3	3.01774	0.00298619
LPC O-16:1	1	0.2137	3	1.121	0.111762	3	1.36625	0.0545536	3	1.7872	0.192809	3	1.7872	0.0076301
LPC O-16:0	1	0.16186	3	1.13685	0.118219	3	1.20276	0.11096	3	1.48992	0.135207	3	1.48992	0.0142577
LPE 16:0	1	0.304574	3	1.2019	0.232403	3	1.41765	0.137761	3	1.8838	0.245641	3	1.8838	0.0157176
LPE 18:3	1	0.271928	3	1.26865	0.0940273	3	1.40305	0.0884966	3	1.66538	0.227625	3	1.66538	0.0310185
LPE 18:2	1	0.274611	3	1.31856	0.270034	3	1.98832	0.315549	3	1.81716	0.295035	3	1.81716	0.025191
LPE 18:1	1	0.343029	3	1.35437	0.343978	3	1.76985	0.281425	3	2.16324	0.307606	3	2.16324	0.0105108
LPE 18:0	1	0.234785	3	1.27967	0.245684	3	1.54667	0.11591	3	2.12116	0.245313	3	2.12116	0.00361213
LPE 20:4	1	0.264453	3	1.25669	0.277107	3	1.59071	0.237899	3	1.59666	0.21214	3	1.59666	0.0380908
LPE 20:3	1	0.241703	3	1.24602	0.249604	3	1.48496	0.111003	3	1.95329	0.20723	3	1.95329	0.00516074
LPE 22:6	1	0.235879	3	1.37636	0.206202	3	1.53134	0.179937	3	2.16805	0.240383	3	2.16805	0.00289454
LPE O-16:1	1	0.259891	3	1.2459	0.262283	3	1.55822	0.116876	3	2.28475	0.268244	3	2.28475	0.00301244
LPE O-18:1	1	0.221269	3	1.27018	0.235734	3	1.51725	0.0946751	3	2.16451	0.248968	3	2.16451	0.00288142
MG 14:0	1	0.556204	3	0.769346	0.15497	3	1.14148	0.543998	3	0.978101	0.69087	3	0.978101	0.97111
MG 16:1	1	0.50063	3	0.697346	0.122262	3	1.04976	0.440769	3	0.811827	0.539751	3	0.811827	0.707141
MG 16:0	1	0.53395	3	0.828279	0.172942	3	1.15966	0.47462	3	0.921581	0.537814	3	0.921581	0.877764
MG 17:1	1	0.452336	3	0.721714	0.0869267	3	1.1315	0.438313	3	0.955124	0.609748	3	0.955124	0.931297
MG 17:0	1	0.49194	3	0.818339	0.074942	3	1.30023	0.502939	3	1.06885	0.68172	3	1.06885	0.905113
MG 18:3	1	0.379432	3	0.703067	0.0961663	3	0.935437	0.352682	3	0.83162	0.569341	3	0.83162	0.723071
MG 18:2	1	0.261051	3	0.681612	0.119614	3	0.839794	0.239087	3	0.754915	0.422879	3	0.754915	0.488027
MG 18:1	1	0.490481	3	0.751621	0.191689	3	1.00805	0.384436	3	0.822129	0.498343	3	0.822129	0.707306
MG 18:0	1	0.505279	3	0.883861	0.193443	3	1.22856	0.458876	3	1.07996	0.571708	3	1.07996	0.877209
MG 20:4	1	0.270933	3	0.623639	0.0985541	3	0.57753	0.158203	3	0.458005	0.245459	3	0.458005	0.0666677
MG 20:3	1	0.306656	3	0.574402	0.0698157	3	0.654035	0.232981	3	0.522559	0.339622	3	0.522559	0.165923
PC 30:1	1	0.233822	3	1.08386	0.0301951	3	1.01461	0.0946353	3	0.841675	0.0475114	3	0.841675	0.315836
PC 30:0	1	0.143603	3	0.965059	0.0653206	3	0.979088	0.0974911	3	0.933698	0.0376416	3	0.933698	0.488702
PC 32:2	1	0.18248	3	1.089	0.034712	3	1.0344	0.0717268	3	0.826423	0.0607351	3	0.826423	0.193701
PC 32:1	1	0.152909	3	1.17606	0.0316555	3	1.13134	0.0844104	3	0.904707	0.0288927	3	0.904707	0.350579
PC 32:0	1	0.0854743	3	0.946833	0.0451446	3	0.938023	0.109606	3	0.955046	0.068738	3	0.955046	0.543513
PC 33:1	1	0.134277	3	1.11369	0.0572383	3	1.08018	0.065509	3	0.929559	0.0302719	3	0.929559	0.430028
PC 34:4	1	0.184935	3	1.18648	0.0521609	3	1.12157	0.0840228	3	0.860205	0.0303397	3	0.860205	0.264808
PC 34:3	1	0.125683	3	1.12058	0.0341214	3	1.08135	0.0979632	3	0.853725	0.0586146	3	0.853725	0.143808
PC 34:2	1	0.084334	3	1.07871	0.0646247	3	1.06124	0.0431863	3	0.900374	0.0785255	3	0.900374	0.231962
PC 34:1	1	0.0828633	3	1.09489	0.0419777	3	1.07974	0.0756074	3	0.934555	0.0557987	3	0.934555	0.340173
PC 35:6	1	0.146276	3	1.11996	0.114745	3	1.3446	0.356438	3	0.964723	0.0728837	3	0.964723	0.738245
PC 35:2	1	0.100752	3	1.08146	0.0407518	3	1.05872	0.097352	3	0.872097	0.0511081	3	0.872097	0.1233
PC 35:1	1	0.0888285	3	1.10934	0.0475381	3	1.09705	0.0865632	3	0.942799	0.0312863	3	0.942799	0.359594
PC 36:5	1	0.105134	3	1.05386	0.0547756	3	1.02611	0.0827901	3	0.830553	0.0565666	3	0.830553	0.0685586
PC 36:4	1	0.120412	3	1.05745	0.0345843	3	1.05645	0.0865779	3	0.841332	0.052493	3	0.841332	0.103318
PC 36:3	1	0.083169	3	1.0954	0.0421051	3	1.06377	0.0828705	3	0.840811	0.0704926	3	0.840811	0.0687185
PC 36:2	1	0.071837	3	1.09422	0.0450923	3	1.08805	0.0696567	3	0.921134	0.0620227	3	0.921134	0.245843
PC 36:1	1	0.0519027	3	1.12083	0.0182283	3	1.11653	0.126036	3	0.984633	0.0646344	3	0.984633	0.786537
PC 37:5	1	0.0778246	3	0.999277	0.151821	3	0.982565	0.165327	3	0.854472	0.141717	3	0.854472	0.232674
PC 37:3	1	0.245825	3	1.06147	0.0843749	3	0.689474	0.347114	3	0.735231	0.176494	3	0.735231	0.219966
PC 37:2	1	0.0689784	3	1.18143	0.0799901	3	1.08528	0.0501335	3	0.957446	0.142967	3	0.957446	0.704269
PC 38:7	1	0.160375	3	1.042	0.0308331	3	1.0429	0.0968475	3	0.777336	0.0683244	3	0.777336	0.0890945
PC 38:6	1	0.0950107	3	1.06664	0.0430702	3	1.04047	0.0945971	3	0.809208	0.0677382	3	0.809208	0.047067
PC 38:5	1	0.090397	3	1.07089	0.0395835	3	1.07796	0.10268	3	0.872226	0.054184	3	0.872226	0.106665
PC 38:4	1	0.102696	3	1.00974	0.0390112	3	0.999273	0.0792352	3	0.835948	0.0841538	3	0.835948	0.107104
PC 38:3	1	0.114057	3	1.02066	0.043576	3	0.985806	0.0908833	3	0.83826	0.0887226	3	0.83826	0.134634
PC 38:2	1	0.103203	3	1.05827	0.0551848	3	1.04861	0.0803265	3	0.894421	0.0830732	3	0.894421	0.261098
PC 38:1	1	0.0881215	3	1.07304	0.0407369	3	1.04146	0.0228033	3	0.940419	0.088414	3	0.940419	0.488816
PC 40:9	1	0.105472	3	0.983273	0.107636	3	1.06358	0.109642	3	0.728651	0.0418533	3	0.728651	0.0108139
PC 40:8	1	0.308302	3	1.0773	0.165065	3	1.09097	0.11999	3	0.853836	0.155834	3	0.853836	0.519691
PC 40:7	1	0.115801	3	0.9704	0.0760304	3	0.922505	0.12681	3	0.831391	0.080226	3	0.831391	0.112662
PC 40:6	1	0.0786293	3	0.936565	0.107663	3	0.955665	0.266943	3	0.787658	0.146929	3	0.787658	0.113009
PC 40:5	1	0.165871	3	0.998787	0.0378613	3	0.991592	0.11874	3	0.884152	0.0836008	3	0.884152	0.354372
PC O-30:1	1	0.127714	3	0.97344	0.0388912	3	1.00095	0.0712721	3	0.887071	0.10236	3	0.887071	0.322663
PC O-30:0	1	0.192046	3	1.02134	0.0961562	3	0.941519	0.100734	3	0.97906	0.0941549	3	0.97906	0.878857
PC O-32:2	1	0.121348	3	1.06056	0.0246976	3	1.02415	0.0426619	3	0.88051	0.0803611	3	0.88051	0.243368
PC O-34:3	1	0.0742874	3	1.00826	0.0530898	3	1.01156	0.0876363	3	0.84771	0.099628	3	0.84771	0.118913
PC O-34:2	1	0.105266	3	1.04874	0.0391189	3	1.01635	0.0810699	3	0.900631	0.063657	3	0.900631	0.247699
PC O-36:5	1	0.100225	3	0.974322	0.0391634	3	1.04577	0.141471	3	0.835779	0.10801	3	0.835779	0.143284
PC O-36:4	1	0.137556	3	1.04174	0.0495684	3	1.03583	0.102611	3	0.897684	0.0866463	3	0.897684	0.355913
PC O-38:6	1	0.121309	3	1.03421	0.043302	3	1.08637	0.106577	3	0.881926	0.0865461	3	0.881926	0.260033
PC O-38:5	1	0.0908856	3	1.06676	0.0322222	3	1.08278	0.127484	3	0.957894	0.14372	3	0.957894	0.722236
PC O-39:4	1	0.0853368	3	1.01008	0.00754307	3	1.02596	0.107217	3	0.90259	0.0610908	3	0.90259	0.197132
PC O-39:0	1	0.0337181	3	0.997073	0.275912	3	1.17448	0.241349	3	0.830587	0.167163	3	0.830587	0.203743
PC O-43:0	1	0.141132	3	1.33428	0.143392	3	1.47848	0.301509	3	1.06395	0.272046	3	1.06395	0.766292
PE 32:1	1	0.211551	3	1.10124	0.037467	3	1.04384	0.142844	3	0.837335	0.0762849	3	0.837335	0.283945
PE 34:2	1	0.128271	3	1.09897	0.0506668	3	1.06033	0.112047	3	0.832261	0.0416163	3	0.832261	0.0932488
PE 34:1	1	0.133937	3	1.04905	0.0310413	3	1.05061	0.156185	3	0.895567	0.102463	3	0.895567	0.368626
PE 36:6	1	0.174266	3	1.10689	0.0339379	3	1.02451	0.0838957	3	0.838044	0.0883589	3	0.838044	0.233224
PE 36:4	1	0.151554	3	1.07149	0.0222598	3	1.03753	0.125713	3	0.795273	0.0566268	3	0.795273	0.0901477
PE 36:3	1	0.0976911	3	1.16563	0.016682	3	1.11419	0.119036	3	0.826029	0.0468734	3	0.826029	0.0463631
PE 36:2	1	0.0869632	3	1.1142	0.0303262	3	1.10441	0.127043	3	0.886779	0.0683744	3	0.886779	0.164165
PE 36:1	1	0.093188	3	1.01469	0.125816	3	1.11671	0.211573	3	1.0078	0.189043	3	1.0078	0.957851
PE 38:6	1	0.106128	3	1.14888	0.0286324	3	1.0984	0.127564	3	0.806468	0.0685777	3	0.806468	0.0564964
PE 38:5	1	0.100667	3	1.09776	0.0247917	3	1.09137	0.134385	3	0.829404	0.0765859	3	0.829404	0.0840288
PE 38:4	1	0.111919	3	1.06569	0.0295443	3	1.05293	0.117816	3	0.830345	0.0625364	3	0.830345	0.0839224
PE 39:1	1	0.109569	3	1.02352	0.0969566	3	1.07593	0.24475	3	0.940915	0.187162	3	0.940915	0.697289
PE 40:8	1	0.103879	3	1.09481	0.0376657	3	1.08092	0.097336	3	0.817472	0.0955142	3	0.817472	0.0973166
PE 40:7	1	0.111206	3	1.06238	0.0491257	3	1.02913	0.0954038	3	0.813991	0.0826383	3	0.813991	0.0847075
PE 40:5	1	0.105786	3	1.06929	0.0425957	3	1.04732	0.139297	3	0.833493	0.0716266	3	0.833493	0.0902135
PE 40:4	1	0.147029	3	1.03794	0.0431892	3	1.01878	0.137546	3	0.822075	0.0750823	3	0.822075	0.13837
PE 40:2	1	0.090604	3	1.18752	0.0363804	3	1.1188	0.124098	3	0.849131	0.0402331	3	0.849131	0.0541864
PE 41:3	1	0.120412	3	1.05711	0.0651331	3	0.999598	0.113731	3	0.866398	0.0563083	3	0.866398	0.159803
PE O-32:2	1	0.157424	3	1.10381	0.0188263	3	1.11873	0.130425	3	0.884516	0.0748056	3	0.884516	0.3266
PE O-32:1	1	0.31421	3	1.04493	0.106615	3	0.923914	0.218859	3	0.886458	0.272887	3	0.886458	0.684218
PE O-33:3	1	0.0671228	3	0.9755	0.0437578	3	0.988066	0.126935	3	0.77605	0.0812852	3	0.77605	0.0219417
PE O-33:2	1	0.161445	3	1.07117	0.0360838	3	1.08257	0.0907353	3	0.904623	0.0741316	3	0.904623	0.418032
PE O-34:2	1	0.122275	3	1.03277	0.0296621	3	1.03548	0.133424	3	0.89597	0.0940678	3	0.89597	0.331429
PE O-36:5	1	0.108881	3	1.02176	0.0277884	3	1.03773	0.11024	3	0.846216	0.0626634	3	0.846216	0.103464
PE O-36:4	1	0.0828416	3	1.04081	0.0195511	3	1.0098	0.132858	3	0.86215	0.0866632	3	0.86215	0.132846
PE O-36:3	1	0.0788224	3	1.08537	0.0376897	3	1.06495	0.145965	3	0.904405	0.0985372	3	0.904405	0.295691
PE O-36:2	1	0.0581114	3	0.967114	0.0939833	3	0.967854	0.104375	3	0.910285	0.187766	3	0.910285	0.529281
PE O-38:6	1	0.0875751	3	1.04502	0.0341363	3	1.07282	0.125236	3	0.893847	0.0979226	3	0.893847	0.265078
PE O-38:5	1	0.115704	3	1.06864	0.0504133	3	1.05377	0.106936	3	0.87539	0.0683065	3	0.87539	0.19287
PE O-40:9	1	0.116446	3	0.980638	0.0504436	3	1.12571	0.255747	3	0.903188	0.179396	3	0.903188	0.521698
PE O-40:6	1	0.110751	3	1.08224	0.0493702	3	1.07077	0.122228	3	0.912515	0.0913654	3	0.912515	0.378054
SM 32:1	1	0.125949	3	0.942715	0.0108752	3	0.961914	0.12241	3	0.933766	0.133745	3	0.933766	0.598502
SM 33:1	1	0.143918	3	0.994626	0.0368199	3	1.02673	0.148266	3	0.9453	0.0568185	3	0.9453	0.584216
SM 34:2	1	0.158382	3	0.99973	0.0759108	3	1.01671	0.0764788	3	0.937705	0.0779158	3	0.937705	0.588271
SM 34:1	1	0.0975726	3	1.00877	0.026362	3	1.03645	0.134792	3	0.956208	0.0838266	3	0.956208	0.613284
SM 35:1	1	0.113073	3	0.983684	0.0260822	3	1.02541	0.131446	3	0.947105	0.0843295	3	0.947105	0.575177
SM 36:2	1	0.100235	3	0.966088	0.00774135	3	0.926819	0.0804817	3	0.913919	0.0903152	3	0.913919	0.360623
SM 36:1	1	0.0974825	3	0.999857	0.0371022	3	1.01376	0.147041	3	0.954861	0.098267	3	0.954861	0.631733
SM 37:1	1	0.099119	3	1.00018	0.0695053	3	1.05678	0.119465	3	0.946282	0.071468	3	0.946282	0.512853
SM 38:2	1	0.102196	3	0.953216	0.0130017	3	0.851309	0.190931	3	0.972515	0.182191	3	0.972515	0.85037
SM 38:1	1	0.0996233	3	0.996043	0.02615	3	1.04358	0.143413	3	0.925006	0.136571	3	0.925006	0.526947
SM 39:1	1	0.116961	3	1.00385	0.0275446	3	1.02262	0.124979	3	0.913748	0.0715306	3	0.913748	0.355292
SM 40:1	1	0.0916056	3	1.02327	0.0204745	3	1.06068	0.147678	3	0.949161	0.0808993	3	0.949161	0.540331
SM 41:2	1	0.193581	3	1.00393	0.120883	3	0.983646	0.100873	3	0.876563	0.0826998	3	0.876563	0.378132
SM 41:1	1	0.125456	3	1.02551	0.0235062	3	1.04928	0.141382	3	0.915698	0.0658788	3	0.915698	0.376038
SM 42:2	1	0.117655	3	1.0125	0.0441866	3	0.991978	0.126795	3	0.941509	0.107183	3	0.941509	0.587708
SM 42:1	1	0.118149	3	1.06738	0.0274769	3	1.09443	0.129668	3	0.929716	0.0789282	3	0.929716	0.462041
SM 43:1	1	0.148361	3	1.04818	0.022298	3	1.06532	0.0741552	3	0.880119	0.0719893	3	0.880119	0.286911
SM 44:1	1	0.247896	3	0.891234	0.158286	3	1.10473	0.168879	3	0.734868	0.116044	3	0.734868	0.172624
TG 40:0	1	0.462861	3	0.760724	0.114776	3	1.00369	0.483962	3	0.845774	0.718568	3	0.845774	0.794767
TG 42:0	1	0.448863	3	0.786313	0.112617	3	1.05595	0.503308	3	0.853423	0.70636	3	0.853423	0.800767
TG 44:2	1	0.540352	3	0.71444	0.377481	3	0.534646	0.319125	3	0.430324	0.44949	3	0.430324	0.255033
TG 44:1	1	0.493524	3	0.881489	0.346509	3	0.793321	0.439372	3	0.615233	0.566564	3	0.615233	0.463389
TG 44:0	1	0.467029	3	0.803001	0.137764	3	1.15468	0.576722	3	0.942396	0.808033	3	0.942396	0.929274
TG 46:2	1	0.622094	3	0.730187	0.384701	3	0.575435	0.364544	3	0.504487	0.535201	3	0.504487	0.383358
TG 46:1	1	0.508548	3	0.860546	0.311382	3	0.868278	0.508593	3	0.692317	0.667736	3	0.692317	0.597696
TG 46:0	1	0.468483	3	0.800303	0.134244	3	1.18817	0.583749	3	0.97864	0.841213	3	0.97864	0.974587
TG 47:1	1	0.382387	3	0.823637	0.202367	3	1.0082	0.439887	3	0.910425	0.776555	3	0.910425	0.882644
TG 47:0	1	0.291452	3	0.782461	0.0732831	3	1.10719	0.477282	3	0.863496	0.582351	3	0.863496	0.765606
TG 48:3	1	0.535067	3	0.57817	0.321196	3	0.537362	0.263344	3	0.441136	0.38983	3	0.441136	0.234612
TG 48:2	1	0.511566	3	0.726622	0.272006	3	0.717113	0.386401	3	0.58821	0.534222	3	0.58821	0.424809
TG 48:1	1	0.467071	3	0.895752	0.218257	3	0.98678	0.533194	3	0.70595	0.625532	3	0.70595	0.588418
TG 48:0	1	0.468501	3	0.829616	0.126555	3	1.16546	0.585196	3	0.92247	0.791333	3	0.92247	0.903422
TG 49:2	1	0.474108	3	0.786832	0.24817	3	0.770642	0.416227	3	0.620144	0.580805	3	0.620144	0.469736
TG 49:1	1	0.409709	3	0.834541	0.219295	3	0.913546	0.407976	3	0.725919	0.590105	3	0.725919	0.585396
TG 49:0	1	0.440157	3	0.794761	0.198503	3	1.07955	0.478404	3	0.986052	0.836549	3	0.986052	0.98314
TG 50:4	1	0.618966	3	0.44737	0.39125	3	0.356665	0.20732	3	0.313284	0.314362	3	0.313284	0.166658
TG 50:3	1	0.454489	3	0.579383	0.330968	3	0.557025	0.265621	3	0.463059	0.392626	3	0.463059	0.216549
TG 50:2	1	0.304349	3	0.857075	0.216699	3	0.799703	0.33505	3	0.608368	0.431874	3	0.608368	0.308565
TG 50:1	1	0.25067	3	1.09817	0.0627837	3	1.0473	0.316212	3	0.613095	0.290555	3	0.613095	0.179148
TG 50:0	1	0.368522	3	0.971152	0.101669	3	1.12494	0.481066	3	0.711876	0.479942	3	0.711876	0.497149
TG 51:5	1	0.287072	3	1.05546	0.0838771	3	1.09989	0.331346	3	0.744685	0.331837	3	0.744685	0.408705
TG 51:4	1	0.427029	3	0.787116	0.290813	3	1.26448	0.613141	3	1.03979	0.820368	3	1.03979	0.950898
TG 51:2	1	0.288483	3	0.849006	0.203185	3	0.752345	0.323662	3	0.560765	0.422173	3	0.560765	0.24693
TG 51:1	1	0.332411	3	0.881216	0.152606	3	1.03599	0.393388	3	0.767242	0.530308	3	0.767242	0.596692
TG 52:5	1	0.736642	3	0.430955	0.38184	3	0.311848	0.206421	3	0.348175	0.374192	3	0.348175	0.253447
TG 52:4	1	0.593816	3	0.491719	0.364472	3	0.416608	0.261029	3	0.40335	0.410595	3	0.40335	0.241806
TG 52:3	1	0.365859	3	0.653568	0.283618	3	0.613916	0.319102	3	0.496637	0.425896	3	0.496637	0.223774
TG 52:2	1	0.150808	3	1.02253	0.057233	3	0.975347	0.245811	3	0.588947	0.257185	3	0.588947	0.0913542
TG 52:1	1	0.169311	3	1.08914	0.296565	3	1.09935	0.273678	3	0.930933	0.312955	3	0.930933	0.781621
TG 52:0	1	0.254538	3	1.10365	0.0852677	3	1.10644	0.392495	3	0.655173	0.354898	3	0.655173	0.280985
TG 53:5	1	0.27827	3	1.14274	0.146255	3	1.20389	0.16667	3	0.720487	0.280804	3	0.720487	0.319181
TG 53:2	1	0.192122	3	1.07253	0.026479	3	0.958502	0.171438	3	0.653621	0.172145	3	0.653621	0.0877381
TG 53:1	1	0.248782	3	1.00336	0.0826301	3	1.10749	0.312358	3	0.775576	0.363599	3	0.775576	0.472131
TG 54:6	1	0.647806	3	0.481188	0.316321	3	0.333678	0.183478	3	0.378336	0.366975	3	0.378336	0.232685
TG 54:5	1	0.656924	3	0.480692	0.289553	3	0.420049	0.273555	3	0.464382	0.490352	3	0.464382	0.344339
TG 54:4	1	0.577028	3	0.544091	0.26357	3	0.533338	0.347402	3	0.53106	0.543376	3	0.53106	0.395115
TG 54:3	1	0.377156	3	0.867337	0.424359	3	0.64814	0.454731	3	0.518576	0.489116	3	0.518576	0.284524
TG 54:2	1	0.305746	3	1.04473	0.4414	3	0.780103	0.444637	3	0.577609	0.462716	3	0.577609	0.298495
TG 54:1	1	0.366349	3	1.09801	0.290196	3	1.03913	0.452451	3	0.74062	0.513688	3	0.74062	0.557039
TG 54:0	1	0.321423	3	0.980483	0.179995	3	1.41333	0.675077	3	1.0359	0.800021	3	1.0359	0.95294
TG 55:6	1	0.244437	3	1.15416	0.286332	3	0.893821	0.297843	3	0.640777	0.318379	3	0.640777	0.227439
TG 56:6	1	0.870923	3	0.759739	0.227952	3	0.63409	0.361242	3	0.623456	0.575957	3	0.623456	0.586553
TG 56:5	1	0.529432	3	0.63579	0.240108	3	0.570396	0.332043	3	0.57537	0.556357	3	0.57537	0.427985
TG 56:4	1	0.550517	3	0.608464	0.26602	3	0.566359	0.354463	3	0.622898	0.638719	3	0.622898	0.519409
TG 56:3	1	0.428307	3	1.05302	0.739804	3	0.627407	0.471882	3	0.605428	0.602596	3	0.605428	0.45147
TG 56:2	1	0.409745	3	1.34973	0.915144	3	0.798148	0.487234	3	0.666047	0.567471	3	0.666047	0.497908
TG 56:1	1	0.608191	3	1.26748	0.666192	3	1.08332	0.571185	3	0.905562	0.707823	3	0.905562	0.881623
TG 56:0	1	0.672968	3	1.43877	0.770184	3	1.44299	0.73425	3	1.13248	0.930256	3	1.13248	0.866705
TG 58:4	1	0.319731	3	0.754728	0.270092	3	0.675473	0.29034	3	0.670669	0.575701	3	0.670669	0.484467
TG 58:3	1	0.170141	3	1.17451	0.596999	3	0.751934	0.232346	3	0.603432	0.367073	3	0.603432	0.202124
TG 58:2	1	0.295555	3	1.43852	0.727935	3	0.89236	0.169119	3	0.717772	0.305278	3	0.717772	0.347243
TG 58:1	1	0.482243	3	1.4944	0.457839	3	1.11341	0.475516	3	0.89119	0.527177	3	0.89119	0.822186

## Sheet: Table S2
Table S2. Peak areas of individual lipid species identified in porcine pancreatic tissue samples stored on ice for 0 (control), 30, 60 or 120 min
Lipid species	Adduct	0 min			30 min			60 min			120 min
		AV	SD	n	AV	SD	n	AV	SD	n	AV	SD	n
CE 18:2	[M+Na]+	16521	1948.71	3	14018	795.929	3	13924.2	1962.67	3	14696.3	1483.24	3
CE 18:1		7623.28	527.69	3	7721.22	55.2273	3	7142.28	786.159	3	6944.3	1057.96	3
CE 20:4		6138.95	511.211	3	5172.86	473.397	3	5059.53	559.262	3	5037.68	296.319	3
Sum		30283.2	2972.56	3	26912.1	1039.17	3	26126.1	3297.43	3	26678.3	2679.64	3
Cer 32:1;O2	[M+H-H2O]+	780.183	116.034	3	680.391	140.79	3	825.304	126.945	3	748.014	78.1853	3
Cer 33:1;O2		1205.88	99.8654	3	1246.6	56.1066	3	1351.67	125.937	3	1195.52	69.9331	3
Cer 34:1;O2		106573	8053.48	3	106412	4516.57	3	117707	16875.7	3	106657	8745	3
Cer 35:1;O2		1633.79	156.937	3	1510.1	188.485	3	1760.25	249.874	3	1484.05	94.7082	3
Cer 36:1;O2		13358.7	1061.04	3	11286.8	2620.39	3	14532.1	2193.06	3	13193.2	1702.08	3
Cer 38:2;O2		1630.31	277.837	3	1501.74	187.93	3	1797.34	222.03	3	1499.71	129.827	3
Cer 39:1;O2		1028.19	279.423	3	1197.31	389	3	1095.6	201.593	3	1072.26	108.929	3
Cer 40:2;O2		1954.87	120.116	3	2147.43	198.408	3	2123.14	554.134	3	1960.51	142.495	3
Cer 40:1;O2		53823.4	5073.14	3	56534.2	1270.61	3	59993.9	7893.86	3	53282.5	3471.9	3
Cer 41:1;O2		14596.5	1406.13	3	15382.5	156.816	3	16058.5	1789.13	3	13682.3	552.23	3
Cer 42:3;O2		771.47	95.9746	3	720.169	61.0827	3	719.99	100.362	3	712.809	146.801	3
Cer 42:2;O2		19856.5	1851.23	3	21269.2	810.194	3	22087.9	2273.93	3	19730.1	1232.28	3
Cer 42:1;O2		145181	16882.8	3	159816	3974.37	3	169370	14467.3	3	137800	7235.02	3
Cer 43:1;O2		1287.87	250.603	3	1429.21	269.665	3	1219.14	51.5967	3	1139.25	116.814	3
Cer 45:3;O2		2094.9	255.047	3	2124.62	293.292	3	2142.24	331.759	3	2064.46	151.791	3
Cer 34:0;O3		9381.51	871.922	3	9152.15	502.351	3	9650.43	1351.17	3	8951.82	500.429	3
Cer 36:3;O3		45332.5	2877.31	3	46210	1910.79	3	50497.7	6780.02	3	45487.7	2971.14	3
Cer 36:0;O3		1852.25	203.709	3	1494.88	503.54	3	2003.66	399.014	3	1796.37	193.993	3
Cer 37:3;O3		654.268	84.632	3	545.227	156.869	3	576.245	157.912	3	586.036	116.999	3
Cer 38:3;O3		5409.96	462.978	3	4584.36	1245.68	3	6188.64	1007.03	3	5429.03	843.456	3
Cer 38:0;O3		21338	1783.8	3	21875.3	426.663	3	22745.2	2985.3	3	21053.1	1310.24	3
Cer 40:0;O3		15340.7	1762.46	3	16150.6	333.487	3	16573.4	2145.73	3	15040.5	671.841	3
Cer 41:0;O3		4448.67	494.823	3	4592.29	258.456	3	4859.9	680.903	3	4168.38	170.928	3
Cer 42:3;O3		26284.9	2434.85	3	27745.3	618.131	3	29045.9	3454.35	3	25760.2	1106.31	3
Cer 42:1;O3		7960.35	880.124	3	8287.1	370.751	3	8639.97	1025.32	3	7730.52	547.724	3
Cer 42:0;O3		57686.9	7143.22	3	62736.5	1880.91	3	64754.8	6386.9	3	53944.2	2895.08	3
Cer 43:3;O3		7757.39	745.03	3	8371.49	124.947	3	8722.39	769.737	3	7399.03	505.971	3
Sum		569224	53799.5	3	595003	17879.5	3	637042	73514.4	3	553568	33288.9	3
Chol	[M+H-H2O]+	22721	1828.71	3	24599.8	1281.55	3	24614.2	873.155	3	21434.1	2429.31	3
DG 30:0	[M+H-H2O]+	25579.8	11490.2	3	20786.9	1715.92	3	33987.6	14892.7	3	27100.9	19585.5	3
DG 31:0		1286.98	174.473	3	869.822	58.2788	3	1530.94	418.182	3	1410.84	686.16	3
DG 32:2		9106.15	3844.48	3	6254.47	1797.64	3	8817.09	3818.86	3	7559.6	6431.17	3
DG 32:1		141289	52770.1	3	116719	29926.7	3	142624	70281.8	3	106218	85314.4	3
DG 32:0		162104	66095.7	3	142066	18087.4	3	235040	94588.1	3	189212	114749	3
DG 33:1		9471.01	2621.56	3	7293.79	1078.45	3	8985.47	3172.48	3	7414.49	4796.99	3
DG 33:0		5532.19	1859.76	3	5028.26	768.618	3	7585	2763.37	3	6684.36	3790.86	3
DG 34:3		9038.29	3659.6	3	6299.36	1802.06	3	8448.52	3465.13	3	7891.05	6180.12	3
DG 34:2		174849	68121.1	3	125056	23560.2	3	166834	77427.9	3	143243	116220	3
DG 34:1		1.19667e+06	491770	3	1.00489e+06	318778	3	1.20311e+06	636971	3	873202	710348	3
DG 34:0		245042	103574	3	225758	26034.3	3	367121	150117	3	295201	160903	3
DG 35:1		9493.63	2937.66	3	6631.91	552.325	3	8960.99	3554.22	3	6802.62	4859.94	3
DG 36:4		4579.24	1213.3	3	3870.84	1204.98	3	4339.64	834.114	3	4155.97	1784.69	3
DG 36:3		46895.1	19112.5	3	32865.9	9755.3	3	44839.9	19397.5	3	45548.5	37533.3	3
DG 36:2		225241	98177.3	3	185572	62812.2	3	224193	120908	3	182597	155056	3
DG 36:1		103357	39459	3	92916.1	36943.3	3	103626	57303.5	3	81807.7	65446.9	3
DG 37:7		20008.4	6185.88	3	20616.1	2162.36	3	27372	8062.31	3	20463.6	7275.63	3
DG 38:2		2120.21	1134.96	3	2902.89	1922.73	3	2572.91	1490.44	3	2080.23	1892.69	3
Sum		2.39166e+06	962259	3	2.0064e+06	489744	3	2.59999e+06	1.26393e+06	3	2.00859e+06	1.48855e+06	3
HexCer 34:1;O2	[M+H]+	2754.28	321.526	3	2597.47	43.8407	3	2764.78	356.915	3	2495.25	130.665	3
HexCer 38:1;O2		1164.92	128.424	3	851.249	93.6935	3	1331.61	369.641	3	1130.18	102.504	3
HexCer 42:1;O2		2937.25	481.457	3	3025.23	41.5684	3	3117.21	409.962	3	2694.18	169.589	3
HexCer 42:3;O3		1782.99	156.868	3	1834.33	91.885	3	1788.26	297.314	3	1593.19	232.619	3
HexCer 42:0;O3		1337.42	156.186	3	1523.81	264.441	3	1471.19	264.829	3	1363.59	252.931	3
Sum		9976.87	1130.71	3	9832.09	478.631	3	10473	1529.6	3	9276.38	709.615	3
LPC 14:0	[M+H]+	877.302	397.08	3	844.122	204.683	3	1143.32	254.282	3	1514.9	459.635	3
LPC 16:1		5643.86	2174.1	3	7473.14	1365.51	3	10284	2262.7	3	10958.7	2046.75	3
LPC 16:0		232487	77629.1	3	296837	67262.8	3	365381	50215.6	3	507813	97268.3	3
LPC 17:0		4533.95	1647.95	3	5392.36	1259.55	3	6831.03	700.908	3	9420.42	1584.72	3
LPC 18:3		12395.5	3926.72	3	15695.7	3298.68	3	19673.8	2703.84	3	25850.3	4940.22	3
LPC 18:2		45852	13519.7	3	63458.2	10091.3	3	104595	15805.5	3	97794.5	6697.21	3
LPC 18:1		53352.4	18016.2	3	77130.6	16637.6	3	115712	18816.5	3	143195	21705.8	3
LPC 18:0		112187	28359.2	3	141783	29001.6	3	172343	15124.8	3	239043	38852.5	3
LPC 20:5		2049.67	747.396	3	3004.36	572.269	3	5051.11	884.15	3	5050.88	852.558	3
LPC 20:4		5750.53	1914.19	3	7428.9	1290.4	3	10014.9	1893.24	3	10492.7	1665.35	3
LPC 20:3		6767.63	1719.26	3	8145.63	1544.95	3	10110.4	1067.63	3	12969.9	1931.17	3
LPC 20:1		566.302	166.83	3	759.078	319.656	3	1073.2	151.361	3	1708.95	275.184	3
Sum		482463	150159	3	627953	132575	3	822212	101478	3	1.04136e+06	172295	3
LPC O-16:1	[M+H]+	7288.63	1557.58	3	8170.59	814.591	3	9958.1	397.621	3	13026.2	1405.32	3
LPC O-16:0		6241.19	1010.2	3	7095.32	737.826	3	7506.63	692.525	3	9298.89	843.85	3
Sum		13529.8	2507.44	3	15265.9	1507.88	3	17464.7	369.62	3	22325.1	2174.61	3
LPE 16:0	[M+H]+	7191.54	2190.36	3	8643.5	1671.33	3	10195.1	990.712	3	13547.4	1766.54	3
LPE 18:3		2291.14	623.025	3	2906.65	215.43	3	3214.58	202.758	3	3815.61	521.52	3
LPE 18:2		3043.93	835.895	3	4013.59	821.963	3	6052.29	960.507	3	5531.3	898.064	3
LPE 18:1		8518.12	2921.96	3	11536.7	2930.05	3	15075.8	2397.21	3	18426.7	2620.22	3
LPE 18:0		32241.7	7569.85	3	41258.8	7921.28	3	49867.2	3737.12	3	68389.6	7909.31	3
LPE 20:4		3442	910.246	3	4325.52	953.801	3	5475.21	818.849	3	5495.7	730.185	3
LPE 20:3		6764.6	1635.02	3	8428.8	1688.47	3	10045.2	750.891	3	13213.2	1401.83	3
LPE 22:6		1353.59	319.283	3	1863.03	279.112	3	2072.8	243.56	3	2934.65	325.379	3
Sum		64846.6	16985.5	3	82976.5	16350.8	3	101998	9610.15	3	131354	15115.2	3
LPE O-16:1	[M+H]+	31329.8	8142.31	3	39033.6	8217.28	3	48818.7	3661.7	3	71580.8	8404.03	3
LPE O-18:1		15388.9	3405.08	3	19546.7	3627.68	3	23348.8	1456.94	3	33309.4	3831.34	3
Sum		46718.7	11547.4	3	58580.3	11841.8	3	72167.4	5101.81	3	104890	12183.3	3
MG 14:0	[M+Na]+	9555.7	5314.92	3	7351.64	1480.85	3	10907.7	5198.29	3	9346.43	6601.74	3
MG 16:1		32279.3	16160	3	22509.8	3946.54	3	33885.3	14227.7	3	26205.2	17422.8	3
MG 16:0		597780	319185	3	495129	103381	3	693225	283718	3	550903	321494	3
MG 17:1		3837.79	1735.97	3	2769.79	333.606	3	4342.46	1682.15	3	3665.56	2340.08	3
MG 17:0		3476.43	1710.2	3	2844.9	260.531	3	4520.16	1748.43	3	3715.79	2369.95	3
MG 18:3		6370.5	2417.17	3	4478.89	612.628	3	5959.21	2246.76	3	5297.84	3626.99	3
MG 18:2		65862.4	17193.4	3	44892.6	7878.09	3	55310.8	15746.9	3	49720.5	27851.8	3
MG 18:1		229266	112451	3	172321	43947.7	3	231112	88138	3	188486	114253	3
MG 18:0		34602.1	17483.7	3	30583.5	6693.52	3	42510.8	15878.1	3	37369	19782.3	3
MG 20:4		10772.8	2918.71	3	6718.34	1061.7	3	6221.61	1704.29	3	4934	2644.27	3
MG 20:3		2632.5	807.273	3	1512.11	183.79	3	1721.75	613.323	3	1375.64	894.054	3
Sum		996436	495101	3	791112	155879	3	1.08972e+06	430217	3	881019	518891	3
PC 30:1	[M+H]+	15799	3694.14	3	17123.8	477.052	3	16029.9	1495.14	3	13297.6	750.63	3
PC 30:0		36683.9	5267.91	3	35402.1	2396.21	3	35916.7	3576.35	3	34251.6	1380.84	3
PC 32:2		163712	29874.3	3	178282	5682.77	3	169345	11742.6	3	135296	9943.09	3
PC 32:1		2.04929e+06	313354	3	2.41008e+06	64871.3	3	2.31845e+06	172981	3	1.85401e+06	59209.4	3
PC 32:0		270007	23078.7	3	255652	12189.4	3	253273	29594.3	3	257869	18559.7	3
PC 33:1		508954	68340.6	3	566815	29131.7	3	549763	33341.1	3	473103	15407	3
PC 34:4		79825	14762.4	3	94710.7	4163.74	3	89529.1	6707.12	3	68665.8	2421.86	3
PC 34:3		1.57391e+06	197814	3	1.7637e+06	53704.2	3	1.70196e+06	154186	3	1.34369e+06	92254.4	3
PC 34:2		1.74517e+07	1.47177e+06	3	1.88253e+07	1.12781e+06	3	1.85204e+07	753674	3	1.5713e+07	1.3704e+06	3
PC 34:1		1.10551e+07	916062	3	1.21042e+07	464068	3	1.19366e+07	835848	3	1.03316e+07	616861	3
PC 35:6		1836.81	268.681	3	2057.16	210.765	3	2469.79	654.71	3	1772.02	133.874	3
PC 35:2		480226	48383.8	3	519347	19570.1	3	508425	46751	3	418803	24543.4	3
PC 35:1		159813	14195.9	3	177287	7597.21	3	175323	13833.9	3	150671	4999.96	3
PC 36:5		1.35052e+06	141986	3	1.42326e+06	73975.7	3	1.38578e+06	111810	3	1.12168e+06	76394.5	3
PC 36:4		2.9364e+06	353577	3	3.1051e+06	101553	3	3.10215e+06	254227	3	2.47049e+06	154140	3
PC 36:3		4.24428e+06	352993	3	4.64918e+06	178706	3	4.51494e+06	351725	3	3.56864e+06	299190	3
PC 36:2		1.03276e+07	741903	3	1.13006e+07	465695	3	1.12369e+07	719386	3	9.51309e+06	640545	3
PC 36:1		1.95057e+06	101240	3	2.18625e+06	35555.5	3	2.17787e+06	245841	3	1.92059e+06	126074	3
PC 37:5		9306.84	724.301	3	9300.11	1412.97	3	9144.58	1538.67	3	7952.44	1318.94	3
PC 37:3		6020.27	1479.93	3	6390.35	507.96	3	4150.82	2089.72	3	4426.29	1062.54	3
PC 37:2		12404.3	855.627	3	14654.8	992.218	3	13462.2	621.869	3	11876.4	1773.4	3
PC 38:7		53407.2	8565.18	3	55650.5	1646.71	3	55698.6	5172.36	3	41515.4	3649.02	3
PC 38:6		201749	19168.3	3	215193	8689.35	3	209914	19084.8	3	163257	13666.1	3
PC 38:5		899230	81287.7	3	962980	35594.6	3	969337	92332.7	3	784332	48723.8	3
PC 38:4		838105	86069.6	3	846271	32695.4	3	837495	66407.4	3	700612	70529.7	3
PC 38:3		243972	27826.8	3	249012	10631.3	3	240509	22172.9	3	204512	21645.8	3
PC 38:2		38570.6	3980.58	3	40818.2	2128.51	3	40445.3	3098.24	3	34498.3	3204.18	3
PC 38:1		118223	10417.9	3	126857	4816.02	3	123124	2695.86	3	111179	10452.5	3
PC 40:9		1895.88	199.963	3	1864.17	204.065	3	2016.43	207.868	3	1381.44	79.3489	3
PC 40:8		9249.24	2851.56	3	9964.23	1526.73	3	10090.7	1109.82	3	7897.34	1441.34	3
PC 40:7		20886.5	2418.68	3	20268.2	1588.01	3	19267.9	2648.62	3	17364.8	1675.64	3
PC 40:6		9578.22	753.129	3	8970.63	1031.22	3	9153.58	2556.84	3	7544.36	1407.32	3
PC 40:5		19634.4	3256.78	3	19610.6	743.386	3	19469.4	2331.4	3	17359.8	1641.45	3
Sum		5.71384e+07	5.03123e+06	3	6.22022e+07	2.62689e+06	3	6.12584e+07	3.85979e+06	3	5.15063e+07	3.32274e+06	3
PC O-30:1	[M+H]+	2500.38	319.334	3	2433.97	97.2427	3	2502.74	178.207	3	2218.01	255.94	3
PC O-30:0		2772.2	532.391	3	2831.35	266.564	3	2610.08	279.254	3	2714.15	261.016	3
PC O-32:2		33178.2	4026.11	3	35187.5	819.423	3	33979.5	1415.44	3	29213.7	2666.24	3
PC O-34:3		385896	28667.2	3	389085	20487.2	3	390356	33818.5	3	327128	38446.1	3
PC O-34:2		643116	67697.9	3	674460	25158	3	653630	52137.4	3	579210	40938.8	3
PC O-36:5		266422	26702.2	3	259581	10434	3	278618	37691.2	3	222670	28776.3	3
PC O-36:4		164895	22682.3	3	171778	8173.59	3	170803	16920.1	3	148024	14287.6	3
PC O-38:6		15480.9	1877.98	3	16010.5	670.355	3	16817.9	1649.91	3	13653	1339.81	3
PC O-38:5		70769	6431.88	3	75493.9	2280.33	3	76627.6	9021.93	3	67789.2	10170.9	3
PC O-39:4		10351	883.323	3	10455.4	78.0785	3	10619.7	1109.8	3	9342.72	632.352	3
PC O-39:0		3392.99	114.405	3	3383.06	936.169	3	3984.99	818.897	3	2818.18	567.182	3
PC O-43:0		1087.06	153.42	3	1450.44	155.876	3	1607.21	327.759	3	1156.58	295.731	3
Sum		1.59986e+06	158823	3	1.64215e+06	47535.9	3	1.64216e+06	153296	3	1.40594e+06	124786	3
PE 32:1	[M+H]+	10000.7	2115.66	3	11013.2	374.697	3	10439.2	1428.54	3	8373.96	762.904	3
PE 34:2		288178	36964.9	3	316700	14601.1	3	305565	32289.4	3	239839	11992.9	3
PE 34:1		178380	23891.6	3	187129	5537.15	3	187408	27860.3	3	159751	18277.3	3
PE 36:6		4292.62	748.056	3	4751.46	145.683	3	4397.83	360.132	3	3597.4	379.291	3
PE 36:4		168551	25544.6	3	180600	3751.9	3	174877	21189	3	134044	9544.49	3
PE 36:3		353386	34522.6	3	411916	5895.19	3	393739	42065.6	3	291907	16564.4	3
PE 36:2		970395	84388.6	3	1.08121e+06	29428.4	3	1.07171e+06	123282	3	860526	66350.1	3
PE 36:1		135482	12625.3	3	137472	17045.8	3	151294	28664.3	3	136539	25612	3
PE 38:6		51124.9	5425.76	3	58736.5	1463.83	3	56155.8	6521.67	3	41230.6	3506.03	3
PE 38:5		284317	28621.4	3	312113	7048.69	3	310296	38208.1	3	235814	21774.7	3
PE 38:4		680111	76117.5	3	724786	20093.4	3	716110	80127.6	3	564727	42531.7	3
PE 39:1		8496.22	930.924	3	8696.05	823.765	3	9141.35	2079.45	3	7994.23	1590.17	3
PE 40:8		26185.7	2720.15	3	28668.5	986.303	3	28304.6	2548.81	3	21406.1	2501.11	3
PE 40:7		63511.4	7062.82	3	67473.1	3120.04	3	65361.4	6059.22	3	51697.7	5248.47	3
PE 40:5		26470.8	2800.25	3	28305.1	1127.54	3	27723.3	3687.3	3	22063.2	1896.01	3
PE 40:4		30681.7	4511.11	3	31845.8	1325.12	3	31257.8	4220.13	3	25222.7	2303.66	3
PE 40:2		11592.2	1050.3	3	13766	421.729	3	12969.4	1438.57	3	9843.29	466.389	3
PE 41:3		21869.8	2633.38	3	23118.8	1424.45	3	21861	2487.28	3	18948	1231.45	3
Sum		3.31303e+06	349475	3	3.62831e+06	83994.9	3	3.57861e+06	421104	3	2.83352e+06	228123	3
PE O-32:2	[M+H]+	16826.3	2648.87	3	18573	316.777	3	18824.1	2194.57	3	14883.2	1258.7	3
PE O-32:1		1038.19	326.208	3	1084.83	110.687	3	959.194	227.216	3	920.307	283.307	3
PE O-33:3		1657.83	111.278	3	1617.21	72.5428	3	1638.04	210.436	3	1286.56	134.757	3
PE O-33:2		8953.81	1445.55	3	9591.02	323.088	3	9693.1	812.427	3	8099.82	663.761	3
PE O-34:2		339893	41560.2	3	351032	10081.9	3	351953	45349.8	3	304534	31973	3
PE O-36:5		1.31074e+06	142714	3	1.33926e+06	36423.3	3	1.36019e+06	144496	3	1.10917e+06	82135.5	3
PE O-36:4		116398	9642.56	3	121148	2275.7	3	117539	15464.4	3	100352	10087.4	3
PE O-36:3		149457	11780.5	3	162216	5632.98	3	159165	21815.4	3	135169	14727.1	3
PE O-36:2		58204.4	3382.34	3	56290.3	5470.24	3	56333.3	6075.11	3	52982.6	10928.8	3
PE O-38:6		373509	32710	3	390324	12750.2	3	400707	46776.9	3	333860	36574.9	3
PE O-38:5		584125	67585.8	3	624220	29447.6	3	615535	62464	3	511337	39899.5	3
PE O-40:9		30185.2	3514.94	3	29600.8	1522.65	3	33979.9	7719.77	3	27262.9	5415.1	3
PE O-40:6		27297	3023.16	3	29541.9	1347.66	3	29228.9	3336.46	3	24908.9	2494	3
Sum		3.01828e+06	316605	3	3.1345e+06	86109.1	3	3.15574e+06	352797	3	2.62477e+06	232561	3
SM 32:1	[M+H]+	4312.56	543.162	3	4065.52	46.9	3	4148.32	527.902	3	4026.92	576.784	3
SM 33:1		8578.31	1234.57	3	8532.22	315.853	3	8807.62	1271.87	3	8109.08	487.407	3
SM 34:2		8020.83	1270.35	3	8018.66	608.867	3	8154.87	613.423	3	7521.17	624.949	3
SM 34:1		916185	89394.5	3	924222	24152.5	3	949584	123494	3	876064	76800.7	3
SM 35:1		14499.3	1639.48	3	14262.7	378.174	3	14867.8	1905.88	3	13732.4	1222.72	3
SM 36:2		2381.46	238.706	3	2300.7	18.4357	3	2207.18	191.664	3	2176.46	215.082	3
SM 36:1		162095	15801.4	3	162072	6014.08	3	164326	23834.6	3	154778	15928.6	3
SM 37:1		11662.2	1155.95	3	11664.3	810.585	3	12324.4	1393.22	3	11035.7	833.475	3
SM 38:2		10671.2	1090.56	3	10172	138.744	3	9084.48	2037.46	3	10377.9	1944.19	3
SM 38:1		261524	26053.9	3	260489	6838.85	3	272921	37505.9	3	241911	35716.5	3
SM 39:1		12419.1	1452.55	3	12466.9	342.08	3	12700.1	1552.12	3	11348	888.348	3
SM 40:1		338991	31053.5	3	346880	6940.68	3	359561	50061.5	3	321757	27424.1	3
SM 41:2		2430.54	470.506	3	2440.1	293.811	3	2390.79	245.175	3	2130.52	201.005	3
SM 41:1		56773.1	7122.51	3	58221.1	1334.52	3	59571.1	8026.72	3	51987	3740.14	3
SM 42:2		103102	12130.5	3	104391	4555.73	3	102275	13072.8	3	97071.4	11050.8	3
SM 42:1		558897	66033.4	3	596554	15356.8	3	611671	72471	3	519615	44112.8	3
SM 43:1		5488.45	814.275	3	5752.88	122.382	3	5846.98	406.998	3	4830.49	395.11	3
SM 44:1		1291.94	320.267	3	1151.42	204.497	3	1427.24	218.182	3	949.408	149.922	3
Sum		2.47932e+06	257358	3	2.53366e+06	55088.5	3	2.60187e+06	334286	3	2.33942e+06	213097	3
TG 40:0	[M+NH4]+	10196.2	4719.41	3	7756.46	1170.28	3	10233.8	4934.56	3	8623.65	7326.64	3
TG 42:0		27841.1	12496.8	3	21891.8	3135.38	3	29398.8	14012.6	3	23760.2	19665.8	3
TG 44:2		7623.74	4119.51	3	5446.71	2877.82	3	4076	2432.93	3	3280.68	3426.8	3
TG 44:1		25466.8	12568.5	3	22448.7	8824.48	3	20203.3	11189.4	3	15668	14428.6	3
TG 44:0		65690.6	30679.4	3	52749.6	9049.8	3	75851.8	37885.2	3	61906.5	53080.1	3
TG 46:2		45015	28003.6	3	32869.4	17317.3	3	25903.2	16410	3	22709.5	24092.1	3
TG 46:1		126214	64186	3	108613	39300.9	3	109589	64191.7	3	87380.2	84277.8	3
TG 46:0		189795	88915.9	3	151894	25478.9	3	225508	110793	3	185741	159658	3
TG 47:1		24225.4	9263.48	3	19952.9	4902.41	3	24424.1	10656.4	3	22055.4	18812.3	3
TG 47:0		16419.2	4785.4	3	12847.4	1203.25	3	18179.1	7836.58	3	14177.9	9561.73	3
TG 48:3		27516.3	14723.1	3	15909.1	8838.14	3	14786.2	7246.26	3	12138.4	10726.7	3
TG 48:2		318713	163043	3	231584	86691.9	3	228553	123151	3	187470	170264	3
TG 48:1		1.95693e+06	914026	3	1.75293e+06	427113	3	1.93106e+06	1.04343e+06	3	1.3815e+06	1.22412e+06	3
TG 48:0		2.19387e+06	1.02783e+06	3	1.82007e+06	277644	3	2.55686e+06	1.28384e+06	3	2.02378e+06	1.73608e+06	3
TG 49:2		61365.3	29093.8	3	48284.2	15229	3	47290.7	25541.9	3	38055.4	35641.3	3
TG 49:1		135369	55462.1	3	112971	29685.8	3	123666	55227.5	3	98267.2	79882.1	3
TG 49:0		107379	47263.6	3	85340.6	21315	3	115921	51370.5	3	105881	89827.8	3
TG 50:4		41428.4	25642.8	3	18533.8	16208.9	3	14776.1	8588.93	3	12978.9	13023.5	3
TG 50:3		480636	218444	3	278472	159075	3	267726	127667	3	222563	188710	3
TG 50:2		4.36867e+06	1.3296e+06	3	3.74428e+06	946686	3	3.49364e+06	1.46372e+06	3	2.65776e+06	1.88671e+06	3
TG 50:1		1.35459e+07	3.39555e+06	3	1.48756e+07	850460	3	1.41865e+07	4.28336e+06	3	8.3049e+06	3.93582e+06	3
TG 50:0		8.59411e+06	3.16712e+06	3	8.34619e+06	873751	3	9.66785e+06	4.13434e+06	3	6.11794e+06	4.12467e+06	3
TG 51:5		680320	195301	3	718052	57063.3	3	748280	225422	3	506624	225755	3
TG 51:4		61564	26289.6	3	48458	17903.6	3	77846.6	37747.4	3	64013.7	50505.1	3
TG 51:2		656526	189397	3	557395	133397	3	493934	212493	3	368157	277168	3
TG 51:1		1.499e+06	498283	3	1.32094e+06	228756	3	1.55295e+06	589688	3	1.15009e+06	794930	3
TG 52:5		111669	82259.7	3	48124.1	42639.6	3	34823.6	23050.7	3	38880.2	41785.5	3
TG 52:4		1.34213e+06	796976	3	659949	489167	3	559141	350334	3	541347	551071	3
TG 52:3		6.83507e+06	2.50067e+06	3	4.46719e+06	1.93855e+06	3	4.19616e+06	2.18109e+06	3	3.39455e+06	2.91103e+06	3
TG 52:2		1.52243e+07	2.29596e+06	3	1.55674e+07	871334	3	1.4849e+07	3.74231e+06	3	8.96633e+06	3.91547e+06	3
TG 52:1		1.09317e+07	1.85085e+06	3	1.19061e+07	3.24195e+06	3	1.20178e+07	2.99175e+06	3	1.01766e+07	3.42111e+06	3
TG 52:0		1.25488e+07	3.19416e+06	3	1.38496e+07	1.07001e+06	3	1.38845e+07	4.92536e+06	3	8.22165e+06	4.45356e+06	3
TG 53:5		860714	239510	3	983574	125884	3	1.0362e+06	143455	3	620133	241691	3
TG 53:2		2.80214e+06	538352	3	3.00537e+06	74197.9	3	2.68586e+06	480394	3	1.83154e+06	482374	3
TG 53:1		2.20205e+06	547830	3	2.20946e+06	181955	3	2.43875e+06	687827	3	1.70786e+06	800662	3
TG 54:6		92883.9	60170.7	3	44694.6	29381.1	3	30993.3	17042.1	3	35141.3	34086	3
TG 54:5		673082	442164	3	323545	194893	3	282728	184125	3	312567	330047	3
TG 54:4		2.79349e+06	1.61192e+06	3	1.51991e+06	736281	3	1.48988e+06	970464	3	1.48351e+06	1.51792e+06	3
TG 54:3		6.06752e+06	2.28841e+06	3	5.26259e+06	2.57481e+06	3	3.93261e+06	2.75909e+06	3	3.14647e+06	2.96772e+06	3
TG 54:2		8.22545e+06	2.5149e+06	3	8.59335e+06	3.63071e+06	3	6.41669e+06	3.65734e+06	3	4.75109e+06	3.80605e+06	3
TG 54:1		5.0614e+06	1.85424e+06	3	5.55748e+06	1.4688e+06	3	5.25945e+06	2.29004e+06	3	3.74857e+06	2.59998e+06	3
TG 54:0		377976	121490	3	370599	68033.7	3	534203	255163	3	391544	302389	3
TG 55:6		139017	33980.9	3	160448	39804.9	3	124256	41405.2	3	89078.7	44260	3
TG 56:6		51137.8	44537.1	3	38851.4	11657	3	32426	18473.1	3	31882.2	29453.2	3
TG 56:5		214096	113349	3	136120	51406.2	3	122120	71089.1	3	123184	119114	3
TG 56:4		364269	200536	3	221645	96903	3	206307	129120	3	226902	232665	3
TG 56:3		442152	189377	3	465594	327106	3	277409	208643	3	267691	266439	3
TG 56:2		311512	127641	3	420457	285078	3	248632	151779	3	207482	176774	3
TG 56:1		106467	64752.5	3	134946	70927.7	3	115338	60812.7	3	96412.9	75360.1	3
TG 56:0		7468.48	5026.05	3	10745.4	5752.1	3	10777	5483.73	3	8457.91	6947.6	3
TG 58:4		11269.9	3603.34	3	8505.72	3043.91	3	7612.52	3272.1	3	7558.39	6488.11	3
TG 58:3		12217.5	2078.69	3	14349.6	7293.81	3	9186.72	2838.67	3	7372.41	4484.69	3
TG 58:2		8891.19	2627.83	3	12790.2	6472.2	3	7934.14	1503.67	3	6381.84	2714.28	3
TG 58:1		4856.82	2342.17	3	7258.03	2223.64	3	5407.63	2309.5	3	4328.35	2560.41	3
Sum		1.13092e+08	2.25576e+07	3	1.10412e+08	1.18161e+07	3	1.06881e+08	3.31701e+07	3	7.4142e+07	3.59331e+07	3

## Sheet: Table S3
Table S3. Peak areas of individual lipid species identified in porcine and mouse pancreatic tissue samples processed using ice or liquid nitrogen (n=3) and quality control samples (n=4)
Sample	Pig LN2 1	Pig LN2 2	Pig LN2 3	Pig Ice 1	Pig Ice 2	Pig Ice 3	Pig QC 1	Pig QC 2	Pig QC 3	Pig QC 4	Mouse LN2 1	Mouse LN2 2	Mouse LN2 3	Mouse Ice 1	Mouse Ice 2	Mouse Ice 3	Mouse QC 4	Mouse QC 5	Mouse QC 6	Mouse QC7
ID	Pig LN2	Pig LN2	Pig LN2	Pig Ice	Pig Ice	Pig Ice	Pig QC	Pig QC	Pig QC	Pig QC	Mouse LN2	Mouse LN2	Mouse LN2	Mouse Ice	Mouse Ice	Mouse Ice	Mouse QC	Mouse QC	Mouse QC	Mouse QC
CE 18:2	3788.54	3654.07	3950.64	3812.75	4203.51	4098.32	3186.72	3214.43	2979.28	2876.06	3310.34	3422.61	3804.1	1704.08	2130.11	2396.51	2446.29	2881.24	2458.18	2638.31
Cer 34:2;O2	NA	NA	NA	NA	NA	NA	NA	NA	NA	NA	752.988	974.583	1060.45	1453.07	1000.41	1323.6	850.767	738.011	574.641	812.007
Cer 34:1;O2	77098.6	70880.4	88314.1	80968.5	102746	81759.8	71873	69435.5	69797.5	69527.1	35798.6	48547.5	51277.1	72021.3	48181.8	55068.1	33920.2	38246.6	36156.4	36602.9
Cer 36:2;O2	NA	NA	NA	NA	NA	NA	NA	NA	NA	NA	631.081	590.902	804.861	1233.17	604.477	934.111	393.175	346.145	595.929	465.232
Cer 36:1;O2	5776.95	8674.23	10099.8	9402.77	6654.83	8318.53	9563.87	8508.29	7942.35	7417.85	2750.56	3672.15	3720.28	4055.2	2474.46	3678.17	2332.34	2962.05	1942.04	2523.49
Cer 38:2;O2	1016.76	846.617	1432.61	1175.78	1433.68	1109.87	984.183	716.785	944.891	718.719	2824.99	3570.17	3586.86	5304.14	3579.92	3999.44	2902.56	2746.5	2664.66	2612.73
Cer 38:1;O2	14654.4	7157.11	10957.3	8897.94	9716.96	9946.92	6495.85	7633.63	8347.5	8219.44	NA	NA	NA	NA	NA	NA	NA	NA	NA	NA
Cer 39:1;O2	1287.16	656.059	1018.81	787.841	984.65	1049.45	651.229	727.737	628.566	624.432	473.874	527.945	583.418	857.857	340.639	371.992	251.149	200.919	393.803	369.704
Cer 40:2;O2	NA	NA	NA	NA	NA	NA	NA	NA	NA	NA	5683.06	6545.02	7172.02	9464.97	5886.64	7548.45	4930.26	4828.71	5172.69	4608.67
Cer 40:1;O2	45385	37044.9	46779.9	44055.5	53754.7	45740.1	35723.1	36592.4	37177.6	35695.1	14401.1	15928.5	16927.4	24073.2	16406.7	17132.8	11982.4	11211.1	12798	12001.1
Cer 41:2;O2	627.019	477.027	596.284	526.831	737.855	505.454	379.423	357.901	452.66	493.057	1624.68	2065.99	2381.92	2857.54	2042.37	2243.4	1622.25	1588.83	1713.04	1660.62
Cer 41:1;O2	11866.5	10199.6	12818.2	11231.9	14402.1	12372.4	10249.3	10178.1	10281.7	10006.9	4813.08	5269.43	5861.12	7483.92	5307.94	5607.74	4104.89	4514.5	4234.21	3988.43
Cer 42:3;O2	625.299	567.436	453.949	740.468	633.452	708.792	585.159	552.132	443.566	354.853	15331.7	17055.3	18480.3	26196.7	16938.2	21624.9	13894.2	13057.5	13350.4	13601.9
Cer 42:2;O2	16490.4	13712.5	17820.7	15868.7	19525.1	16168.3	14400.1	14577.7	13576.9	14072	56420.9	65926.8	69875.3	99598.4	68076.7	77970.9	51590.9	49449.5	51297	49436.6
Cer 42:1;O2	118969	89735.3	124079	112507	140134	120340	99655	96942.3	99398.9	96175.2	35884	42379.6	42892.1	57751.8	44914.9	41878.7	31924.3	31858.8	31105.3	30646.9
Cer 43:1;O2	NA	NA	NA	NA	NA	NA	NA	NA	NA	NA	705.689	719.447	875.458	1034.92	842.393	808.91	668.835	516.74	619.085	549.026
Cer 45:3;O2	1338.69	1130.5	1657.58	1522.41	1917.8	1568.75	881.73	1199.48	1298.59	1255.86	NA	NA	NA	NA	NA	NA	NA	NA	NA	NA
Cer 34:0;O3	7052.04	6546.56	8268.22	6879.43	9269.25	7131.54	6449.98	6485.61	6208.21	6303.07	3973.57	5249.57	5277.38	6501.71	4584.55	4872.87	3860.02	3921.63	3789.77	3649.55
Cer 36:3;O3	12877.3	11863.3	14579.1	13609.1	16633.9	13182.3	12058.6	11635.6	11299.3	11476.4	6142.39	8732.61	8775.02	11924.2	7164.76	9203.35	5854.81	6887.46	6487.84	6204.11
Cer 36:0;O3	784.781	1620.1	1519.3	1350.99	1885.08	1274.21	1524.27	1386.18	1063.58	1026.16	NA	NA	NA	NA	NA	NA	NA	NA	NA	NA
Cer 38:1;O3	NA	NA	NA	NA	NA	NA	NA	NA	NA	NA	695.783	895.416	1084.09	1136.66	896.423	1035.81	462.401	578.001	720.33	623.557
Cer 40:1;O3	NA	NA	NA	NA	NA	NA	NA	NA	NA	NA	1162.54	1667.95	1385.02	2001.6	1649	1984.19	1543.55	1227.37	1067.64	1336.94
Cer 40:0;O3	14821.2	13617.4	15236	13437.9	16163.8	13919.2	11978.5	12035.2	12010	11785.5	6876.38	8648.85	8329.74	10452.7	6938.18	6471.6	5916.85	5458.02	6852.43	6308.51
Cer 41:0;O3	3884.47	3264.26	4126.14	3784.21	4577.74	4181.65	3336.53	3261	3124.11	3141.62	1758.1	2190.58	2050.06	3054.2	2098.29	2244.24	1876.24	1793.85	1666.6	1670.56
Cer 42:3;O3	8406.15	7148.66	9252.95	7957.59	9219.64	8000.69	6881.99	7048.8	6886.02	6167.62	3283.33	3638.54	3778.24	4852.89	3002.77	3580.25	3450.47	2168.59	2844.34	2702.04
Cer 42:2;O3	NA	NA	NA	NA	NA	NA	NA	NA	NA	NA	5939.08	6848.78	7519.98	9958.75	6658.74	8072.01	5608.19	5332.24	5240.48	5090.65
Cer 42:1;O3	7052.69	6301.46	7211.34	6521.5	7788.94	6583.56	5724.65	6193.09	6109.09	5962.56	23219.3	26643.5	28864.9	39116	26612.1	29427.8	21994.5	20540.4	20471	19582.1
Cer 42:0;O3	48416.2	37742.7	49417.7	44743.4	56355.1	48308.4	40124.6	39452.8	40406.4	39002.8	24342.7	29730	29664	38505.8	26815.6	29533.7	23185.5	21458.7	21040.9	20137.8
Cer 44:3;O3	25724.9	20313.9	26786.1	23540.9	29058.3	25431.7	20730.8	20883.8	20999.9	21063.4	9031.81	8018.86	10811.4	12489.8	9052.85	9370.15	8821.23	6485.63	6976.87	7483.93
Chol	25774.7	34500.3	26741.9	20206.6	26394.3	20873.9	22269.9	22190.5	21887.1	22168.9	22286.5	26675.9	20557.7	20906.9	15273.2	15603	18631.3	18708.1	17531.4	17700.2
DG 32:2	2074.28	33024	14081.3	11099.4	4133.47	5483.19	12641.9	12723.7	12111.6	11791.8	3411.71	1903.69	6289.46	24334.2	30972.6	6144.37	3405.13	2713.37	2455.22	2325.16
DG 32:1	33329.9	305597	153575	151297	61520.3	109623	148484	146679	145261	142791	14110.1	8960.55	24775.2	79253.4	98762	24370	12291.5	11316.7	11802.6	11276.8
DG 34:2	48211.8	648049	279411	207471	87742.3	116693	244230	241134	237310	236098	23484.3	20348.6	51905.9	133341	177638	48779.6	26806.2	23401.9	23912	22816.9
DG 34:1	251426	3.11106e+06	1.49426e+06	1.31925e+06	488026	960674	1.41137e+06	1.4126e+06	1.38884e+06	1.36244e+06	24568.9	20833.1	51110.5	125716	155832	53771.9	25706.7	24235.2	24059.6	22726.6
DG 36:4	1312.09	15693.2	6311.55	4499.03	2692.88	2205.63	5342.14	5184.39	5199.87	5231.32	1215.15	2325.93	4975.51	7085.22	9419.97	3152.59	2177.49	2319.58	2413.61	2286.85
DG 36:3	15137.3	195042	73317.4	57572.3	26168.5	27665.6	63190.1	63175.1	61095.3	60548.4	11958.1	12115.2	28077.1	60105.4	88832.7	27991.8	14089	11473.2	11846.5	11711.7
DG 36:2	49745.9	614350	264779	259365	87631.9	180954	242924	239462	238210	239118	13318.3	12840.1	30150.5	70141.9	103875	31503	16030.5	13232.2	12724.2	12940.5
HexCer 38:1	1470.53	1384.57	2072.73	1723.16	2292.86	1616.41	1214.5	1514.8	1338.62	1318.39	NA	NA	NA	NA	NA	NA	NA	NA	NA	NA
HexCer 40:1	2235.42	1764.14	1538.7	2231.09	2899.69	2360.31	1511.38	1532.15	1637.9	1707.68	NA	NA	NA	NA	NA	NA	NA	NA	NA	NA
HexCer 42:1	3005.22	1922.39	2313.92	2899.44	3569.71	3122.72	2150.79	2197.27	2012.04	2149.2	NA	NA	NA	NA	NA	NA	NA	NA	NA	NA
LPC 16:0	124567	110111	141851	146622	173729	243859	110476	109046	109410	107857	131162	136978	150960	197385	150085	137821	106124	108559	109750	110651
LPC 18:1	23047	21685.1	27933.5	34094.3	38990	56186.6	22362.4	21718.1	22087.7	21716.2	9238.37	9025.3	9820.05	12994	8763.9	8970.52	6821.45	6954.08	6757.04	6696
LCP 18:0	63880.9	60566.8	72577.1	75716.3	90614.9	107510	56320.2	57252.9	58243	58129.1	53557.2	57000.1	64099	81312.6	58511.6	56570.9	41979.6	46282.3	48995	49652.9
LPC 20:4	1979.97	2392.98	2470.06	2548.24	2819.05	4121.63	2037.46	1768.84	1990.6	2102.68	4787.23	6002.54	5666.54	5449.87	4366.42	4258.62	4486.88	4100.96	4185.28	4048.85
LPC O-16:1	4486.24	5101.82	3498.73	5153.4	5947.15	6900.57	3444.87	4038.99	3779.81	3523.29	NA	NA	NA	NA	NA	NA	NA	NA	NA	NA
LPE 16:0	4106	3161.55	4258.28	4079.68	5381.39	7015.08	3483.33	3276.74	3362.34	3273.74	2071.17	1929.97	2297.93	2727.28	2320.41	2221.29	1567.75	1521.06	1650.86	1801.31
LPE 18:2	1143.98	1047.34	1288.54	1743.51	2102.64	2878.46	977.582	1006.78	967.014	985.458	NA	NA	NA	NA	NA	NA	NA	NA	NA	NA
LPE 18:1	3706.79	3290.93	4749.57	5046.34	6412.19	8847.25	3477.1	3381.67	3502.67	3389.59	NA	NA	NA	NA	NA	NA	NA	NA	NA	NA
LPE 18:0	18831.4	15252.2	20053.9	20962.8	26529.9	31566.7	16252.5	16260.6	16423.1	15725.9	4697.05	5305.24	5858.33	7710.94	5588.32	5248.78	3769.98	3672.51	3794.9	3979.17
LPE 20:4	1445.82	1729.3	1632.12	1981.6	2231.86	2805.63	1552.71	1329.92	1447.84	1032.18	592.352	899.159	1001.8	841.66	416.044	702.061	588.099	496.505	357.695	447.118
LPE O-16:1	16817	11997.3	17046.5	19265.6	23574	29344.9	13912	13276.4	13982.7	13416.6	1152.24	1695.99	1500.4	2495.13	1755.47	1409.93	863.372	867.39	746.891	939.974
LPE O-18:1	9430.61	6978.92	9731.91	10062.3	12334.5	13955.5	7910.45	7787.38	7615.36	7768.65	NA	NA	NA	NA	NA	NA	NA	NA	NA	NA
MG 16:1	2876.6	17293.9	7830.24	13891	4321.28	15582.6	7856.42	7411.84	7785.76	7287.17	NA	NA	NA	NA	NA	NA	NA	NA	NA	NA
MG 16:0	77594.7	530580	206119	301372	72677.6	303585	199208	195970	201183	195009	17454.1	13293.9	14443.8	18774.5	18154.6	12635.5	12953.5	13385.7	12049.2	12307.7
MG 17:1	400.635	2829.46	1146.32	1986.26	456.493	1734.99	947.321	861.953	1142	1174.95	NA	NA	NA	NA	NA	NA	NA	NA	NA	NA
MG 18:3	529.712	2884.76	1310.65	1822.36	959.518	1605.6	1279.91	1383.24	1108.02	1207.41	NA	NA	NA	NA	NA	NA	NA	NA	NA	NA
MG 18:2	9017.32	29120.3	17924	25152	15233.9	20984.2	14860.1	14553.1	14831	14412.6	2344.56	11429.6	26382.8	52858.6	68507.6	52022	9271.53	9609.82	9408.68	9176.32
MG 18:1	23790.2	104618	50206.1	96480.5	35465.4	113322	48551.5	47797	48951.4	47614.5	3391.5	13188.7	27153.8	62419.6	78868.3	58257.8	10538.3	10288.2	9926.22	10025.4
MG 18:0	10875.1	38679.6	19495.4	18057.2	6076.62	17679.6	18361.9	18034.9	17167.8	17283.5	10071.6	8226.09	7323.6	5641.92	4168.11	2132.9	8718.53	8794.44	8303.42	8142.71
MG 20:4	1451.72	2206.63	2282.12	3380.12	2194.67	3228.82	1865.17	1893.8	1727.1	1730.03	305.354	1000.5	1484.2	2731.1	2309.71	2256.83	698.481	575.08	512.214	569.773
PC 30:0	23852	20003.4	25808.5	23895.8	28695.7	26076.6	20303.1	21307.7	21164.6	20691.4	15716.4	16272.8	17351.8	18134.6	12725.7	13038.3	12317.5	11463	13349.2	13565.2
PC 32:2	128885	89896	128022	110778	138032	135353	105503	104872	103326	98847.4	8526.85	10306.4	10119.9	10037.6	7297.43	7886.86	6752.09	7556.23	7137.55	7360.68
PC 32:1	1.71256e+06	1.24356e+06	1.58655e+06	1.33412e+06	1.60565e+06	1.54234e+06	1.29704e+06	1.30366e+06	1.40343e+06	1.35072e+06	162682	180568	178013	223099	152352	165994	133545	150876	178996	178180
PC 32:0	174239	127331	187281	196975	236090	209967	150782	153455	142214	138654	867304	907433	1.0092e+06	1.09883e+06	864996	836651	757667	656275	631051	630857
PC 33:1	380496	314954	371789	341301	391149	357322	313268	313352	328328	325114	28905	27822.2	26518.6	28938.8	13124.1	16108.8	22815.2	22925	23912.2	24412
PC 33:0	NA	NA	NA	NA	NA	NA	NA	NA	NA	NA	5688.6	6083.88	6936.71	8619.5	4384.61	6419.38	5324.58	4226.33	3790.14	3589.64
PC 34:4	29112.5	16654.4	26592.9	22237.1	27296.7	27021.7	21585.3	20824.9	21796.8	20184.8	4902.65	5575.44	5735.16	5919.92	3884.24	4855.3	4046.61	4335.26	4435.06	5037.22
PC 34:3	1.15074e+06	831940	1.19615e+06	1.09442e+06	1.31347e+06	1.16601e+06	959030	973508	933381	954812	232105	268564	268296	272527	204749	218118	198815	199791	197468	203964
PC 34:2	1.4924e+07	1.48862e+07	1.58475e+07	1.24137e+07	1.49275e+07	1.26192e+07	1.3446e+07	1.32471e+07	1.36122e+07	1.32552e+07	1.0704e+07	1.30593e+07	1.15908e+07	1.19355e+07	9.33193e+06	9.21671e+06	8.81677e+06	1.04355e+07	1.09643e+07	1.09846e+07
PC 34:1	9.11803e+06	8.06073e+06	9.09182e+06	7.57715e+06	9.15503e+06	7.89956e+06	7.61431e+06	7.70834e+06	7.82629e+06	7.77942e+06	3.43581e+06	3.57595e+06	3.92719e+06	4.4355e+06	3.15106e+06	3.50038e+06	2.99664e+06	2.84933e+06	3.17865e+06	3.18281e+06
PC 35:2	389328	293187	378705	313147	407864	343733	309215	297692	324852	305445	38800	50470.1	47588.5	63778	41621.1	47616.5	35375.9	44597.3	51810.2	51651.1
PC 35:1	72355.4	56097.9	70239.4	76333	85898.9	77846	61445.6	64455.8	56583.9	64882.9	10092.2	8465.27	9646	7765.87	7677.15	6949.99	8467.62	5100.74	3718.16	4593.35
PC 36:5	381982	253285	378550	325359	417297	366115	310230	291787	307452	289826	526779	627095	654695	791308	575847	621886	459164	501912	490364	493825
PC 36:4	1.78536e+06	1.27274e+06	1.87491e+06	1.76306e+06	2.12997e+06	1.91021e+06	1.49515e+06	1.48328e+06	1.42569e+06	1.44666e+06	1.46198e+07	1.68158e+07	1.55702e+07	1.51928e+07	1.13566e+07	1.13478e+07	1.24211e+07	1.27483e+07	1.28597e+07	1.30352e+07
PC 36:3	3.33442e+06	2.47891e+06	3.43683e+06	2.98456e+06	3.66722e+06	3.07839e+06	2.80081e+06	2.78115e+06	2.72796e+06	2.72448e+06	3.55505e+06	4.12444e+06	4.38303e+06	4.84352e+06	3.84184e+06	4.04358e+06	2.97498e+06	3.31464e+06	3.23803e+06	3.27177e+06
PC 36:2	8.44426e+06	7.49081e+06	8.66435e+06	7.1208e+06	8.62358e+06	7.05097e+06	7.00781e+06	7.041e+06	7.58692e+06	7.3592e+06	3.38124e+06	4.00482e+06	3.91671e+06	4.68986e+06	3.25183e+06	3.54003e+06	2.86026e+06	3.33995e+06	3.94231e+06	3.9275e+06
PC 36:1	1.49993e+06	1.06713e+06	1.53442e+06	1.46073e+06	1.72237e+06	1.4721e+06	1.24967e+06	1.25288e+06	1.14753e+06	1.13391e+06	300098	243401	340192	376620	250806	302905	241019	184770	164547	165828
PC 38:7	NA	NA	NA	NA	NA	NA	NA	NA	NA	NA	254253	290439	307429	309357	249384	262516	215520	226603	229016	233559
PC 38:6	75812.7	50949.8	78991.7	74409.2	94110	81272.3	61851.1	60581.4	60864.8	60583	694527	783216	895497	1.10916e+06	794036	905561	617095	637737	620464	621579
PC 38:5	410088	278699	421690	395947	478433	403595	325382	318598	331395	326151	1.95153e+06	2.1802e+06	2.43586e+06	2.72271e+06	1.99419e+06	2.20425e+06	1.68956e+06	1.73465e+06	1.7447e+06	1.78699e+06
PC 38:4	581108	445214	620728	557126	680954	603119	490111	481996	476511	473787	5.032e+06	5.76435e+06	5.78581e+06	6.24105e+06	4.8393e+06	5.13627e+06	4.0468e+06	4.61604e+06	4.51291e+06	4.53484e+06
PC 38:3	120651	80245.6	118524	101516	125248	111500	89339.3	88145.8	94784.4	91156.2	NA	NA	NA	NA	NA	NA	NA	NA	NA	NA
PC 38:2	NA	NA	NA	NA	NA	NA	NA	NA	NA	NA	27112	29618.6	32924.5	38548.8	20615.5	28148.8	20563.8	25247.1	27447.9	28076.5
PC 38:1	112090	122258	111196	91882.2	108510	93600.3	100982	98827.8	101545	103440	44560.2	44928.8	43600.7	38381.6	29331.5	32305.9	38171.4	32110.1	35032.9	35411.7
PC 39:4	8426.5	3552.31	7394.88	9811.51	10720.4	8660.8	4756.27	4659.92	6369.83	7343.35	22776.9	28603.7	28189.6	28710.6	18208.6	21450.1	24394.9	21828.1	19943.2	19333.1
PC 40:8	1900.34	1184.19	1415.73	1577.24	2524.3	2052.85	1116.58	981.63	1030.36	678.399	22903.8	26420.7	29209	34357.2	23861.8	27490.4	18866.3	19784.1	19183.7	17595
PC 40:7	NA	NA	NA	NA	NA	NA	NA	NA	NA	NA	85607.7	99708.1	98301.6	111302	85703.6	91685.1	72075.3	77376.5	73324.6	74144.8
PC 40:6	8201.04	8321.71	8949.41	7848.89	9176.57	7587.74	6924.77	6754.73	6249.47	7354.49	134271	142696	172225	199242	131449	159089	111869	117956	114188	117055
PC 40:5	13653.9	10693.3	17567.1	17460.5	19216.4	17170.8	11989.5	12728.4	11927.4	11485.8	86900.2	92240.9	100226	106156	77617.1	84512	69857.2	71995.5	71257.7	73501.8
PC 40:4	NA	NA	NA	NA	NA	NA	NA	NA	NA	NA	20005.3	23266	16157	16471.2	10720.8	11512.9	12015.5	14841.8	12649.1	12612.8
PC 42:8	NA	NA	NA	NA	NA	NA	NA	NA	NA	NA	2997.93	3104.21	3449.46	4745.96	3218.88	3331.8	2405.93	2557.82	2148.11	2300.05
PC O-30:1	2004.68	1510.95	2120.32	1791.51	2072.53	1833.98	1621.07	1393	1556.55	1682.96	NA	NA	NA	NA	NA	NA	NA	NA	NA	NA
PC O-30:0	1969.56	1125.7	1407.13	1842.43	1707.36	1992.95	1609.8	1143.48	1294.76	1477.41	NA	NA	NA	NA	NA	NA	NA	NA	NA	NA
PC O-32:1	57695.5	45132.7	57450.7	49421.1	62244.5	56829.1	46761.3	46620.9	49083.6	47361.6	16568.9	17739.5	18783.7	22004	13944	16066.3	13857.6	15208	16727.2	17155.9
PC O-34:3	293550	173276	282888	305651	338729	283836	225868	229426	219290	224204	31574.9	35126.1	38211.5	38632.7	24525.8	31382.1	25874.3	27135.7	25921.1	26254.5
PC O-34:2	500601	383644	510220	433993	562187	477805	415237	402345	422610	408876	30652	37134.8	33264.7	37768.4	23765.9	29087.6	23536.8	29115.3	28079.2	27619.1
PC O-36:5	176377	93723.8	165467	189240	208955	184428	130186	120808	125427	127476	455294	515812	598235	686517	446645	550465	403609	409638	401426	411560
PC O-36:4	125043	82321.7	140867	137050	170624	146181	105061	106725	103083	105571	NA	NA	NA	NA	NA	NA	NA	NA	NA	NA
PC O-38:6	12841.7	5502.41	10230.9	12272.4	14844.5	12896.3	8417.69	8816.54	8646.51	9024.54	59587.4	69606.7	82802.9	102553	67790.6	85786.1	54621.6	53872.4	52754.8	52098.2
PC O-38:5	47916.5	32961.9	52381.9	51569.8	64461.7	53595	39632.6	39056.8	38379.8	40136	NA	NA	NA	NA	NA	NA	NA	NA	NA	NA
PC O-39:0	4093.09	3583.94	4662.15	4221.99	6756.47	6259.86	3130.25	3727.94	3851.94	3867.72	NA	NA	NA	NA	NA	NA	NA	NA	NA	NA
PC O-43:0	1117.9	894.317	1416.48	1224.25	1604.42	1012.75	1205.61	921.673	976.687	989.594	NA	NA	NA	NA	NA	NA	NA	NA	NA	NA
PE 32:1	8666.55	5275.6	8471.55	7674.56	9322.08	10392.4	7639.31	7113.77	7179.49	6704.33	1183.69	1087.47	1301.25	1789.38	665.026	1196.43	1058.35	932.51	892.599	924.021
PE 34:2	231967	154097	227282	204974	257218	232739	177901	181540	177890	183374	72824.8	86644.8	94492.4	114004	80619.1	89208.5	74329.2	65512.3	62951.2	63793.5
PE 34:1	154823	88449.8	149098	140527	172644	161358	122779	118072	114911	110495	57984.9	67670.5	75546.1	94099	65799.5	74980.2	55510.3	52719.2	47648.7	48714.2
PE 36:4	115516	79164.4	117160	105848	130431	123757	89756.1	89087.5	89088.2	88926.3	200015	240287	294767	376304	287101	309176	186606	205698	226921	223373
PE 36:3	324832	196109	308552	276582	339951	293939	232695	240388	251176	254923	76768.4	94825.9	124400	165874	125668	130998	74066.2	82966.6	98058.4	95069
PE 36:2	771784	536881	781613	690202	871594	725241	631057	621306	604681	606628	216904	258277	274362	329271	249863	262310	216099	192266	174241	176386
PE 36:1	130936	86674.1	135201	119835	152350	131221	119259	107920	104988	92672.1	52944.6	61021.8	59929.6	70379.5	52763.9	56513.9	50320	44130.9	35440.7	37630.4
PE 38:6	19743.5	14902	15441.8	17128.3	17358	18749.7	14612.6	14583.8	16226.3	18388.9	187659	224940	256964	312000	255278	265179	182918	177925	182169	180309
PE 38:5	176376	123549	174858	157579	198289	173084	140970	139039	139352	134661	371172	442357	496369	61905.6	475014	486231	352078	348312	352724	354364
PE 38:4	516462	359118	512511	475356	577370	513386	383759	395708	409222	416869	598491	705876	850227	1.07499e+06	822574	867129	550422	594948	686622	663963
PE 38:2	6582.43	5525.19	6797.95	3503.87	5746.7	4165.11	4387.4	6395.55	5716.45	4823.91	NA	NA	NA	NA	NA	NA	NA	NA	NA	NA
PE 40:7	21960.2	14487.7	20943.9	18588	23966.5	20263.7	16256	15550.2	17123.4	17380.3	115039	134772	156354	185059	149167	166004	108916	105988	115913	110012
PE 40:6	1367.7	1168.68	2238.17	1741.26	2222.07	1354.96	1567.93	1543.94	1597.78	1030.98	101853	115456	133842	164396	124208	132539	95381.1	92879	93213.1	92204.1
PE 40:5	19231.1	12466.4	19146.9	18272.5	22462.7	19365.5	14882.7	15483.8	14763.4	14266.3	41515.7	47213.9	55879	67557.5	50259.6	52293.1	37262.6	39645	38697.2	38788.3
PE 40:4	21341.1	12480.2	21822.5	20674.4	25176.6	22287.9	15418.4	16328	16749.7	15948.6	12836.9	14187.5	19182.6	22864.1	16334.3	15518.2	11315.4	11732.8	13348.5	12733.7
PE 41:3	16076.7	8587.94	15764.8	14165	17442.4	14901.6	12661.1	11873.9	12718.7	12292	NA	NA	NA	NA	NA	NA	NA	NA	NA	NA
PE O-32:2	17064.7	11716.3	17594.7	14290.6	17293.9	16796.8	13819.4	13570.3	13739.1	12768.7	NA	NA	NA	NA	NA	NA	NA	NA	NA	NA
PE O-34:2	290619	199130	290817	268508	328284	301594	235517	228481	226176	220404	NA	NA	NA	NA	NA	NA	NA	NA	NA	NA
PE O-36:5	959336	641869	928882	903293	1.0928e+06	972213	698509	718541	748961	757394	439647	525365	639165	812494	598713	642511	403471	441784	504054	491927
PE O-36:4	89797.4	50022.9	83030.1	85850.8	100669	82730.5	60456.9	64562.2	66696.3	67164	13626.9	14551.3	23908.2	33184.9	21803.4	26530.9	13405.4	12970.4	17247.1	15795.2
PE O-36:3	125309	85219.2	124313	115001	147939	118376	106198	103503	97682.2	94885.8	23011.6	25778.1	29662.8	34334.6	22655.5	27090.8	22477.5	20640.5	18157.4	17809.2
PE O-36:2	33570.9	21858.5	35274.3	32745.5	42056.1	37294.1	29874.9	27161.5	26816.9	26332.2	7319.01	7864.79	10024.6	11216.2	6835.18	9120.37	6911.22	6247.89	5749.35	6344.35
PE O-38:7	11003.7	6251.6	9639.76	11803.1	14738	12374.8	8111.66	8122.02	8379.37	7921.04	296539	338007	393017	486965	361455	402592	274536	266720	276275	273814
PE O-38:6	291460	178951	276362	274923	335115	292893	225829	221939	226050	219011	445079	517329	604421	740557	540177	584319	410686	412120	417736	419191
PE O-38:5	441537	307445	436328	410654	502176	442475	325508	338162	349507	359700	144994	159569	205105	260871	185005	200981	128385	138251	160516	154533
PE O-40:8	NA	NA	NA	NA	NA	NA	NA	NA	NA	NA	44723.4	48258.7	59409.8	73901.1	55691.3	64211.2	42574.3	38691	41141.2	39896.4
PE O-40:7	7990.06	6304.65	8074.18	7607.17	7833.42	6360.82	6241.07	5659.3	6275.19	5698.21	63914.2	70754.9	84062.6	98885.1	71272.1	79755.1	56233.8	56512.4	56458.4	55693.4
PE O-40:6	23472.9	14862.2	22750.9	22138.1	26308.3	23864.2	18850.2	18692.6	18324.3	16896.5	18065.1	17893.3	23572.6	28180.8	18365.4	21126.7	14942.7	14563.9	15601.6	14595.6
PE O-40:2	4299.55	2915.95	3644.94	3756.08	4858.82	3985.37	2447.61	3040.22	1889.32	3126.71	NA	NA	NA	NA	NA	NA	NA	NA	NA	NA
SM 34:2	4676.53	4148.96	5190.41	5436.31	5749.26	5826.31	4518.64	5302.6	4685.12	4165.6	17736.2	19375.2	19063.7	20920.1	15540.1	15066.8	14493.2	14167.3	13297.3	12350.8
SM 34:1	689053	486687	698585	693859	851175	749418	554690	547593	537876	536135	383699	415353	464535	580040	439860	422477	323857	318300	311081	309319
SM 35:1	11723.4	8837.23	11890.8	11281.8	14183.8	12826.5	9556.5	9546.8	9065.84	9042.07	NA	NA	NA	NA	NA	NA	NA	NA	NA	NA
SM 36:1	122529	85685.9	124687	127761	150142	137403	95652.1	94798.6	93976.3	93671.9	38364.7	32669	41455.1	50232.5	34786.3	35271.5	28905.6	29031.2	28339	27031.9
SM 37:1	9000.84	6014.31	9986.85	9356.45	11057.5	10197	7752.38	7375.85	7883.22	7393.61	2831.82	3540.52	4547.63	5073.54	3578.53	4011.71	2563.46	2851.12	2549.94	2642.24
SM 38:2	6041.17	5708.47	6816.88	5696.2	7680.9	6701.57	5882.61	5013.2	4777.47	4970.49	13743.8	16231.6	16410.7	19378.3	13508.9	15293.8	11378.9	12223.9	10933.4	11021.6
SM 38:1	195602	135487	197329	207374	246201	215416	162937	150670	158318	155722	53915	54263.8	78225.4	107873	88154.2	79567.7	35997.6	44378.3	52119.4	50845.9
SM 39:1	9300.43	7605.27	10109.3	10034.3	11870.7	10835.7	8321.38	7637	7215.2	7694.41	5980.56	7034.73	7223.72	9282.56	6745.61	6451.27	4755.61	5533.53	5169.11	4288.59
SM 40:1	261493	177828	259682	264328	326057	284512	198168	198726	199556	194936	111093	118129	136642	178801	127423	124828	94103.6	95838.8	90148.2	91438.2
SM 41:2	2350.45	1338.63	2369.87	2272.4	2559.49	2761.85	1797.1	1964.69	1880.67	1911.45	6189.75	8010.79	8145.38	9776.71	7008.38	7074.74	5363.28	6062.77	5329.48	5185.51
SM 41:1	43677.9	31296	45027.8	44610.3	55606.7	50606	34609.2	33630.7	33963.4	33968.1	22648.1	23676.4	28078.3	34374.3	25796.7	24731.7	19337	18089.2	19006.3	18342.6
SM 42:3	NA	NA	NA	NA	NA	NA	NA	NA	NA	NA	54270.9	57782.3	63055.4	77936.6	58293.4	60600.8	45654.9	44214.4	42931	39205.7
SM 42:2	79343.3	54277.7	80136.5	82342.1	94986.8	90828.3	63539.3	61156.4	59688.1	60451.1	NA	NA	NA	NA	NA	NA	NA	NA	NA	NA
SM 42:1	443904	293809	444243	427090	528185	477477	345541	346363	344687	342681	135122	155667	171788	219665	167528	155751	117397	118006	115110	113008
SM 43:1	4336.89	2689.75	4172.25	4042.51	4983.66	4972.62	3285	3641.6	3401.34	2726.5	1564.77	2048.66	2044.34	2590.66	2245.98	1996.2	1410.79	1615.34	1255.95	1212.11
TG 36:1	NA	NA	NA	NA	NA	NA	NA	NA	NA	NA	36556	907.013	25000.3	100469	24056.6	1544.68	21004.8	21291.4	21951.4	19956.7
TG 38:2	NA	NA	NA	NA	NA	NA	NA	NA	NA	NA	90883.5	1043.68	86571.1	248728	67823.1	1251.42	44610	50451.4	47660.8	48331.5
TG 38:1	NA	NA	NA	NA	NA	NA	NA	NA	NA	NA	93917.8	6448.42	74934.7	248316	68148.1	4396.23	54596.1	56961.6	54158.3	54126.3
TG 40:4	NA	NA	NA	NA	NA	NA	NA	NA	NA	NA	5741.39	583.736	10828.7	17028.2	10285	351.335	4566.4	4827.57	5015.5	4898.43
TG 40:3	NA	NA	NA	NA	NA	NA	NA	NA	NA	NA	18482.2	556.173	24051.2	54862	20491.5	820.008	11728.3	12884.2	12637.9	12162.1
TG 40:1	NA	NA	NA	NA	NA	NA	NA	NA	NA	NA	35208.9	1295.72	30045.2	103392	28142.4	1774.27	19697.2	19689.1	17942.2	18818.3
TG 40:0	2842.13	128460	33243.2	12804.4	4323.92	6777.09	38935.7	38182.5	37273.1	38239.4	NA	NA	NA	NA	NA	NA	NA	NA	NA	NA
TG 42:1	NA	NA	NA	NA	NA	NA	NA	NA	NA	NA	12678.4	453.769	9501.19	35784.5	8696.28	989.809	6155.4	7357.55	6202.1	6461.95
TG 42:0	8139.51	325864	87889.2	33229.9	10982.5	18822	99768.7	99482.7	97560.8	98547.7	3996.21	707.673	2462.24	11040.5	3117.74	720.481	1856.3	1968.94	2128.28	2063.02
TG 44:2	NA	NA	NA	NA	NA	NA	NA	NA	NA	NA	34000.1	1562.59	25545.4	149818	32153.7	3363.15	19228.7	18259.7	19162.8	18820.7
TG 44:1	9982.87	655444	146477	37253	12231.9	16046	205788	203146	197475	197414	45872.9	2277.08	29793.7	184597	45498.1	5349.58	23736.9	25149.5	26524.6	24952.8
TG 44:0	19848.9	780451	219162	83547.2	27211.1	47293.8	228674	230167	222797	227646	16693.9	3698.98	13530.9	50456	15907	3658.73	8671.24	10276.8	10406.7	9895.9
TG 45:1	NA	NA	NA	NA	NA	NA	NA	NA	NA	NA	3635.32	842.506	2382.2	11585.7	2510.49	543.219	2168.46	1774.63	2101.63	2075.91
TG 46:1	35736.8	2.60988e+06	582123	167540	49890.5	78364.6	814059	801725	802108	794409	714735	22473.7	457520	2.54788e+06	717050	75599.5	373448	368491	369229	366592
TG 46:0	55170.6	2.15701e+06	615686	236840	72627.4	147829	648781	640863	633542	635355	215370	22023.4	204086	736910	253007	35849.1	127228	128421	125598	125124
TG 47:2	NA	NA	NA	NA	NA	NA	NA	NA	NA	NA	35824.8	1104.75	28446.4	186787	44924.6	3335.03	20315.3	19882.1	21581.5	19665.3
TG 47:1	14312	442977	101338	36950.1	15831.1	21560.4	123916	122872	117256	120371	47031.7	7936.26	37714.6	172359	52538.5	6392.7	24642.6	23507.1	22591.9	23112
TG 47:0	6588.94	85368.6	59496.3	20678.5	8222.6	13044.4	22734.7	21259.2	20481	19978.7	9190.51	8452.44	10132.1	26450.8	10450.6	5183.68	9675.84	6784.99	7175.23	7584.46
TG 48:2	110506	5.41464e+06	1.63377e+06	460735	174674	164464	1.92203e+06	1.90411e+06	1.92937e+06	1.88291e+06	5.79765e+06	141594	4.2842e+06	1.11775e+07	5.26388e+06	631548	3.3765e+06	3.39164e+06	3.35723e+06	3.3668e+06
TG 48:1	459072	1.71716e+07	5.744e+06	2.20249e+06	632735	1.4281e+06	6.67666e+06	6.62443e+06	6.70931e+06	6.56024e+06	5.41245e+06	163747	4.19858e+06	1.02927e+07	4.9993e+06	614363	2.98326e+06	2.9976e+06	2.96584e+06	2.9714e+06
TG 48:0	513105	1.87023e+07	6.49988e+06	2.51641e+06	732400	1.62506e+06	6.58608e+06	6.53135e+06	6.60479e+06	6.45897e+06	1.80559e+06	103878	1.7365e+06	5.22689e+06	2.05747e+06	249825	1.03677e+06	1.03972e+06	1.06142e+06	1.06735e+06
TG 49:2	25917.1	1.31382e+06	357264	99481.7	36634.2	40117.1	415002	408154	407888	400913	471554	15046.8	380718	1.26291e+06	477272	48667.8	278279	254130	286514	283022
TG 49:1	75980.4	2.40932e+06	789140	301263	100542	165349	789410	779573	779939	765455	211347	19589.2	299085	750101	254897	32090	131252	127103	136678	128761
TG 49:0	18797.7	732148	250989	87465.2	31636.2	51552.2	203213	203947	205767	198349	43912.4	4640.24	19117.3	120918	45547.8	6457.58	24535.7	23707	26462.6	22702.7
TG 50:3	296498	5.38562e+06	2.11573e+06	623502	405093	167784	2.20289e+06	2.1749e+06	2.16266e+06	2.14275e+06	1.27494e+07	574621	1.09353e+07	1.04931e+07	8.85934e+06	1.83667e+06	8.62938e+06	8.56752e+06	8.50447e+06	8.51537e+06
TG 50:2	2.23308e+06	2.73619e+07	1.25938e+07	4.93654e+06	2.9632e+06	2.46814e+06	1.28332e+07	1.27538e+07	1.27748e+07	1.25799e+07	1.8079e+07	1.07141e+06	1.41917e+07	8.84676e+06	8.4581e+06	3.60815e+06	1.30718e+07	1.30434e+07	1.2988e+07	1.29779e+07
TG 50:1	6.38788e+06	1.51764e+07	1.22437e+07	1.00488e+07	7.81518e+06	1.0738e+07	1.03026e+07	1.0341e+07	1.02772e+07	1.07368e+07	9.86355e+06	490442	9.73842e+06	1.03036e+07	8.3399e+06	1.48908e+06	6.5422e+06	6.59227e+06	6.48626e+06	6.53658e+06
TG 51:4	21159.6	1.12717e+06	253994	72420.8	32560.5	43154.4	276523	266401	277419	265164	167084	6519.19	171148	358529	153115	23986.1	102108	114581	113240	113129
TG 51:2	372598	5.0386e+06	2.21713e+06	894279	489367	527677	2.21871e+06	2.20422e+06	2.19144e+06	2.16782e+06	2.82311e+06	113985	1.9207e+06	2.75782e+06	1.77882e+06	494822	1.63696e+06	1.76494e+06	1.69206e+06	1.70448e+06
TG 51:1	672872	8.11878e+06	3.79949e+06	1.78878e+06	875822	1.2476e+06	3.3362e+06	3.3239e+06	3.31181e+06	3.24935e+06	609023	49103.8	632611	950296	557304	123958	417260	428720	429943	430113
TG 52:5	42464.3	3.47448e+06	837218	170380	67254.1	18607	883305	869685	871846	873897	2.56319e+06	181907	3.59975e+06	6.86245e+06	2.84601e+06	305000	1.87261e+06	1.85908e+06	1.8819e+06	1.83833e+06
TG 52:4	626392	2.11047e+07	7.31002e+06	1.84181e+06	947707	355038	7.26945e+06	7.19521e+06	7.20993e+06	7.18466e+06	1.26324e+07	1.11591e+06	1.28779e+07	1.0415e+07	9.09139e+06	2.12905e+06	9.55681e+06	9.54235e+06	9.58964e+06	9.48495e+06
TG 52:3	3.65748e+06	2.46706e+07	1.70402e+07	7.99143e+06	5.34952e+06	2.81909e+06	1.44877e+07	1.4679e+07	1.44702e+07	1.46755e+07	1.40435e+07	1.9083e+06	1.03603e+07	6.73313e+06	6.13047e+06	4.55901e+06	1.31754e+07	1.3416e+07	1.36336e+07	1.34877e+07
TG 52:2	1.18678e+07	1.43683e+07	8.84073e+06	9.22864e+06	1.36536e+07	1.23168e+07	7.35377e+06	7.13414e+06	7.51589e+06	7.5882e+06	1.60249e+07	1.08085e+06	1.34959e+07	1.04814e+07	9.18549e+06	3.26327e+06	1.09525e+07	1.09709e+07	1.0889e+07	1.08776e+07
TG 52:1	1.45636e+07	1.75205e+07	9.38329e+06	6.17826e+06	1.14767e+07	6.51342e+06	9.53033e+06	8.58874e+06	9.04045e+06	9.43193e+06	1.38291e+06	123648	2.27077e+06	4.86345e+06	1.98675e+06	198575	977258	965716	978992	994547
TG 53:6	296659	574868	372249	255759	309105	428567	290791	285910	290335	285741	31212.5	2808.18	49719.4	50543.1	29757.2	11116.1	29555.5	25743.4	28210.1	18653.2
TG 53:3	460095	4.04282e+06	1.59784e+06	516701	507499	234155	1.51499e+06	1.50111e+06	1.49712e+06	1.48545e+06	4.28062e+06	566684	3.25916e+06	1.94652e+06	2.1729e+06	1.30334e+06	3.09062e+06	3.07587e+06	3.03598e+06	3.04385e+06
TG 54:6	70790.1	3.98638e+06	794469	147580	66426.3	18814.8	840974	823749	833972	855754	1.2596e+06	210894	2.4743e+06	4.06769e+06	1.68373e+06	247563	1.03289e+06	1.02736e+06	1.03486e+06	1.02116e+06
TG 54:5	261475	1.81184e+07	4.54905e+06	963569	379658	209452	4.88913e+06	4.7885e+06	4.82955e+06	4.8279e+06	4.53281e+06	612537	8.60027e+06	1.089e+07	5.84638e+06	805646	3.91585e+06	3.88121e+06	3.88334e+06	3.85278e+06
TG 54:4	949845	2.8144e+07	1.34535e+07	3.87715e+06	1.5945e+06	966217	1.32087e+07	1.31233e+07	1.30693e+07	1.30209e+07	1.10381e+07	1.14405e+06	1.34989e+07	1.02676e+07	9.61873e+06	2.04093e+06	8.83037e+06	8.74009e+06	8.77848e+06	8.69449e+06
TG 54:3	2.30109e+06	2.32752e+07	1.5884e+07	7.46411e+06	3.54673e+06	3.45739e+06	1.40379e+07	1.39601e+07	1.39959e+07	1.36878e+07	1.00263e+07	728129	1.10442e+07	1.17313e+07	8.28582e+06	1.94897e+06	7.27987e+06	7.21515e+06	7.33639e+06	7.17808e+06
TG 54:2	2.70883e+06	2.8213e+07	1.57842e+07	7.40213e+06	3.87854e+06	5.26813e+06	1.45682e+07	1.47085e+07	1.48772e+07	1.43281e+07	1.60782e+06	121001	2.2168e+06	3.26265e+06	1.70892e+06	327563	1.13942e+06	1.15432e+06	1.13067e+06	1.13704e+06
TG 54:1	1.76304e+06	1.70996e+07	8.92486e+06	4.95682e+06	2.32971e+06	4.49358e+06	8.08928e+06	7.95272e+06	7.88029e+06	7.87871e+06	NA	NA	NA	NA	NA	NA	NA	NA	NA	NA
TG 54:0	89406.4	797191	704231	345352	171345	243774	458977	455939	416687	402094	NA	NA	NA	NA	NA	NA	NA	NA	NA	NA
TG 56:7	17898.9	696635	131453	25904.8	14820.4	6777.75	144744	144418	140869	144146	312631	92308.2	470278	956183	396607	103461	241001	238093	242404	234282
TG 56:6	56233.4	3.28849e+06	634590	132022	53177.1	41191.2	745627	746249	743393	733107	455178	133018	702812	1.41359e+06	610267	154001	350832	350079	352420	346590
TG 56:5	84448.4	6.70994e+06	1.45187e+06	306159	108128	109110	1.66611e+06	1.64226e+06	1.64956e+06	1.62872e+06	469086	128556	819998	1.33718e+06	626120	151592	385748	380358	382224	378425
TG 56:4	117850	8.57908e+06	2.1715e+06	495028	181088	163998	2.31418e+06	2.27071e+06	2.28071e+06	2.26708e+06	629060	106431	1.25095e+06	1.66681e+06	846596	153740	535810	526361	524913	521425
TG 56:3	139338	5.87271e+06	1.92298e+06	524123	196488	272200	2.07401e+06	2.02644e+06	2.037e+06	2.03971e+06	381969	36668.1	672797	810959	478182	71354.3	304697	317541	314565	311234
TG 56:2	103457	3.05396e+06	1.20861e+06	410620	138421	310859	1.1961e+06	1.18627e+06	1.18136e+06	1.18116e+06	83185.9	10169.3	139545	123905	87754.2	18660.2	56067.6	62649.7	71468.4	67112.8
TG 57:4	NA	NA	NA	NA	NA	NA	NA	NA	NA	NA	375373	82538.1	290520	147021	409019	140250	283306	282673	280772	277483
TG 58:8	3037.48	16671.3	3869.24	1206.06	1266.74	1298.94	4184.71	4239.34	3833.35	4175.87	67436.5	39080.8	81671.7	129885	55999.2	34256.1	53983.7	52820.4	42493	49006.4
TG 58:7	3882.17	204872	39078.7	10230.1	4550.11	2926.73	46415.8	46496.8	45999.4	45096.9	82471.6	42619.6	111925	187443	90554.5	42288	68033	65996.3	63293.4	65032.1
TG 58:6	5201.94	425697	82100.7	16567.1	7334.53	7471.26	90434.9	89801.7	87464.2	88029.5	56824.7	35379.4	81185.8	135401	63721	36750.3	50421.9	48540.3	47797.3	47264.5
TG 58:5	8986.23	410834	79637.3	20618.9	9385.48	6224.21	90914.4	90969.6	95019.7	93102.3	26670.8	15240.8	47261.2	53233.1	24592.4	15901.3	24280.7	26363.7	23531.9	26312.7
TG 58:4	12666.4	209647	54197.9	14636.8	12561.8	8554.59	59905.5	54899.2	45911.4	55723.3	21910.9	7730.64	32929.1	40038.2	19751.4	7628.07	19469.9	18961.3	19190.1	19820.6
TG 58:3	14789.4	115839	38834.3	14154	15500.6	10289.6	41277.4	38063.3	38228.4	37662	20173.8	6091.54	36113.6	32593.9	19570	7204.27	16966.3	16982.6	18305	16764.2
TG 58:2	5180.04	35416.1	16339.1	4850.83	7203.03	5830.64	14856.2	15210.1	14367.3	10293.5	8895.12	3621.07	11228.6	6874.77	5457.24	3467.98	7350.06	6531.95	6611.41	5962.82
TG 60:5	NA	NA	NA	NA	NA	NA	NA	NA	NA	NA	4028.11	3136.65	4484.15	4786.19	21978.9	2636.65	3105.93	3711.18	2726.95	2834.06
TG 60:4	NA	NA	NA	NA	NA	NA	NA	NA	NA	NA	5796.07	3368.53	10537.2	8835.43	4104.38	3230.23	5442.23	4630.05	5328.65	5424.41
TG 60:3	NA	NA	NA	NA	NA	NA	NA	NA	NA	NA	5995.97	4178.29	11685.4	10815.7	4052.71	3732.58	6759.99	6325.03	5456.54	4725.32
TG 60:2	1003.51	3519.75	1807.84	547.568	673.056	805.047	1275.77	1624.02	1642.54	1307.7	1746.44	1646.42	1727.58	1317.24	1100.52	836.499	1022.23	1291.96	1256.64	1274.01
TG 61:2	NA	NA	NA	NA	NA	NA	NA	NA	NA	NA	4857	4977.6	4131.44	1561.26	1616.98	3271.05	3790.52	3504.57	3393.5	3275.3

## Sheet: Table S4
Table S4. Total area of identified lipid species belonging to individual classes, areas of internal standards, and areas of individual Cer species in mouse pancreatic tissue total lipid extracts and metanol or hexan phases after LLE with 0, 2 or 5% (v/v) water addition
Lipid class	Number of species	Polarity	Crude			MeOH			MeOH + 2% H2O			MeOH + 5% H2O			Hex			Hex + 2% H2O			Hex + 5% H2O
			AV	SD	n	AV	SD	n	AV	SD	n	AV	SD	n	AV	SD	n	AV	SD	n	AV	SD	n
CE	1	Positive	32327.8	2171.22	9	ND			ND			ND			27822.4	3544.22	3	28046.4	2648.95	3	33183.9	729.921	3
Cer	14	Positive	2.57299e+06	116164	9	1.48794e+06	207992	3	1.10554e+06	38775.2	3	638722	37141.4	3	982541	33396.5	3	1.52809e+06	49805.5	3	1.96856e+06	53277.3	3
Chol	1	Positive	179793	12523.9	9	127189	6911.06	3	86060.1	1467.15	3	53253	2360.02	3	101506	5948.62	3	141170	2098.66	3	163166	6531.99	3
DG	1	Positive	17980.8	3040.49	9	18080.6	4062.08	3	13086.7	3080.48	3	ND		3	16246.4	3412.3	3	19817.4	4139.03	3	28301.7	4739.9	3
HexCer	5	Positive	121357	5510.65	9	104535	9044.71	3	115198	8581.3	3	115581	6027.6	3	4684.4	602.123	3	5905.97	4243.98	3	5721.14	4220.07	3
	8	Negative	164246	10790.4	7	145927	8219.94	3	165942	5428.19	3	160989	14911.9	3	Not analized			Not analized			Not analized
LPC	1	Positive	643059	24799.4	9	707618	33648.4	3	710305	56512.3	3	746735	18869.5	3	16883.7	8851.28	3	ND			ND
	8	Negative	1.00602e+06	54865.4	7	1.26959e+06	225121	3	1.30332e+06	146927	3	1.2905e+06	41975.1	3	Not analized			Not analized			Not analized
LPE	2	Positive	64770.5	13197.4	9	67142.1	8079.65	3	64049.5	10222.3	3	75481	4199.69	3	ND			ND			ND
	4	Negative	430218	27003.6	7	483134	18304.3	3	525860	35763.3	3	538934	40916.7	3	Not analized			Not analized			Not analized
MG	0	Positive	ND			ND			ND			ND			ND			ND			ND
PC	28	Positive	4.44984e+08	2.14154e+07	9	3.78033e+08	3.05158e+07	3	4.27861e+08	2.09382e+07	3	4.61902e+08	1.01051e+07	3	3.53403e+07	2.39048e+06	3	2.02759e+07	912009	3	1.94082e+07	3.14176e+06	3
PC-O	7	Positive	3.2042e+06	136735	9	2.70995e+06	15315.8	3	2.95632e+06	147860	3	3.18622e+06	22178.5	3	224659	17826.6	3	124452	15076.1	3	125077	32582.8	3
PE	19	Positive	2.74548e+07	1.97213e+06	9	2.29086e+07	3.59245e+06	3	2.26214e+07	782356	3	2.49226e+07	2.52757e+06	3	2.23493e+06	346139	3	1.43026e+06	94624.3	3	1.82442e+06	240402	3
	24	Negative	6.06203e+07	3.36224e+06	7	4.91833e+07	6.55919e+06	3	5.17556e+07	2.0847e+06	3	5.26312e+07	3.38942e+06	3	Not analized			Not analized			Not analized
PE-O	10	Positive	1.19262e+07	491280	9	9.81351e+06	385000	3	1.05004e+07	445691	3	1.06953e+07	254865	3	973832	166584	3	671122	22406.5	3	835504	117015	3
PG	8	Negative	835990	40119.5	7	900989	149958	3	1.05859e+06	90330.5	3	987217	100209	3	Not analized			Not analized			Not analized
PI	17	Negative	2.68741e+07	1.6429e+06	7	2.69677e+07	2.8001e+06	3	2.95117e+07	1.72836e+06	3	2.81578e+07	1.3487e+06	3	Not analized			Not analized			Not analized
PS		Negative	1.17677e+06	145621	7	1.33628e+06	226141	3	1.44167e+06	148061	3	1.34501e+06	115550	3	Not analized			Not analized			Not analized
SM	9	Positive	7.27367e+06	400346	9	6.8373e+06	80534.1	3	7.18315e+06	318093	3	7.68354e+06	161329	3	759462	38021.8	3	414754	21773.4	3	363608	79537.2	3
TG	66	Positive	4.23099e+08	2.11719e+07	9	3.83812e+07	4.59358e+06	3	5.43852e+06	888715	3	2.84421e+06	1.60982e+06	3	3.82107e+08	2.35605e+07	3	4.38157e+08	3.89923e+06	3	4.36177e+08	1.33166e+07	3
CE 16:0 d7	NA	Positive	66528.7	3098.02	9	4687.41	359.67	3	0	0	3	0	0	3	64121.3	4976.07	3	65812	1788.48	3	70269.8	1114.65	3
Cer 36:1 d7	NA	Positive	67640.4	11118.7	9	51242.5	3557.63	3	49481.4	8751.94	3	36852.1	7007.15	3	28462.1	7666.13	3	39438.9	3517.28	3	47247.7	2883.73	3
Chol d7	NA	Positive	91832.7	6035.59	9	63753.6	291.279	3	43301	1738.85	3	25303.8	3517.27	3	50056.1	3241.27	3	68505.4	2021.7	3	81064.7	1357.98	3
DG 33:1 d7	NA	Positive	117923	5351.95	9	63749.3	6638.72	3	34002.2	8498.64	3	13538.9	1775.99	3	59978.5	882.443	3	91470.3	5073.19	3	109782	3726.41	3
GlcCer 36:1 d5	NA	Positive	30123.5	4291.79	9	31675	4322.6	3	30884.1	6664.45	3	29255.2	5562.8	3	ND			ND			ND
	NA	Negative	96222.8	4904.08	7	91933.3	6008.78	3	102612	2440.48	3	102007	6953.12	3	Not analized			Not analized			Not analized
LPC 18:1 d7	NA	Positive	408030	18853.7	9	443907	33320.9	3	434957	24367	3	449719	31308.8	3	ND			ND			ND
	NA	Negative	175066	8893.5	7	185564	10120.7	3	188409	6763.26	3	184235	11192.8	3	Not analized			Not analized			Not analized
LPE 18:1 d7	NA	Positive	26907.3	3384.95	9	29677.8	1809.28	3	28168.8	1142.36	3	28021.9	3455.91	3	ND			ND			ND
	NA	Negative	128194	8629.66	7	131896	6932.98	3	126344	3088.35	3	129225	9990.14	3	Not analized			Not analized			Not analized
MG 18:1 d7	NA	Positive	13367.5	2578.08	9	11118.8	2284.43	3	9142.99	1861.28	3	11341.9	851.691	3	ND			ND			ND
PC 33:1 d7	NA	Positive	9.08921e+06	402318	9	7.68153e+06	735091	3	8.68754e+06	434238	3	9.58995e+06	461918	3	720409	40535.3	3	400915	12996.7	3	382761	62911.3	3
PC P-36:1 d9	NA	Positive	497463	59145.5	9	481778	15062	3	472698	15267.3	3	497597	15417.8	3	49701	5951.77	3	35782.7	4588.18	3	37726.9	8744.84	3
PE 33:1 d7	NA	Positive	1.15691e+06	51588.3	9	995285	89062.8	3	1.05644e+06	42136.5	3	1.13758e+06	122536	3	94100	16963.1	3	65546.6	5550.8	3	77521.2	11050.9	3
	NA	Negative	2.39927e+06	133938	7	1.99135e+06	263269	3	2.13887e+06	51491.1	3	2.22075e+06	219955	3	Not analized			Not analized			Not analized
PE P-36:1 d9	NA	Positive	618892	27347.3	9	503577	26224.2	3	522272	22745.6	3	536017	23595.3	3	55474.1	7989.24	3	42360.8	2512.24	3	66373.5	8568.75	3
PG 33:1 d7	NA	Negative	65895.5	5823.63	7	73699.9	18958.9	3	100392	8437.58	3	92413.4	13245.4	3	Not analized			Not analized			Not analized
PI 33:1 d7	NA	Negative	284700	13980.5	7	277454	45245.6	3	309900	17224.5	3	285963	34096.1	3	Not analized			Not analized			Not analized
PS 33:1 d7	NA	Negative	62276.1	12819.5	7	61965.5	16247.6	3	68643.3	10622	3	71077	9426.11	3	Not analized			Not analized			Not analized
SM 36:2 d9	NA	Positive	868907	37161.7	9	830912	11976.9	3	890392	36959.2	3	945494	56005.8	3	58619.2	3406.92	3	14532.9	5527.03	3	16755	2467.77	3
TG 48:1 d7	NA	Positive	1.14376e+07	584150	9	1.19955e+06	139539	3	169586	7765.5	3	88120.4	63895.6	3	1.03351e+07	203049	3	1.19792e+07	298464	3	1.17106e+07	264400	3
Cer 34:2;O2	NA	Positive	42338.8	3644.63	9	30043.3	6858.19	3	30132.7	1685.73	3	26966.2	601.302	3	10776.8	601.239	3	14316.3	1185.92	3	19148	828.428	3
Cer 34:1;O2	NA	Positive	255086	56989.4	9	151400	21063.9	3	126146	18481.1	3	100093	25699	3	58023.1	11079.3	3	78511.6	10870.2	3	123426	1930.19	3
Cer 36:2;O2	NA	Positive	12991.3	2054.79	9	9357.55	2044.19	3	8588.25	746.455	3	6567.26	1138.15	3	ND			ND		3	ND		3
Cer 38:1;O2	NA	Positive	122314	5223.1	9	76073.7	7295.74	3	59930.4	1654.56	3	35168.4	3687.06	3	45881.9	601.616	3	67796.5	3107.37	3	89932.8	2888.62	3
Cer 40:2;O2	NA	Positive	66170.3	2993.29	9	32027	9881.6	3	30660.8	2188.17	3	17861.1	2913.94	3	24791.1	633.859	3	37958.2	1885.38	3	49113.5	3488.41	3
Cer 40:1;O2	NA	Positive	193820	8077.29	9	118362	11157.8	3	83238.8	4248.95	3	44147.8	3258.34	3	77427.9	1841.38	3	121265	3242.04	3	157045	6208.21	3
Cer 41:2;O2	NA	Positive	15402.1	2098.08	9	8955.18	284.812	3	3430.27	2014.07	3	ND			3438.42	2504.85	3	7723.66	1414.78	3	10814.3	1375.67	3
Cer 41:1;O2	NA	Positive	44040.3	2725.69	9	24368.1	2708.67	3	15425.8	1605.46	3	6324.78	263.911	3	14723.7	274.503	3	28828.8	1229.53	3	35782.1	1124.8	3
Cer 42:2;O2	NA	Positive	731941	30372.8	9	421674	67846	3	304104	10141.5	3	169376	9981.38	3	296807	14213.9	3	460111	12889.8	3	593362	16624.4	3
Cer 42:1;O2	NA	Positive	489037	22278.8	9	276290	22456	3	174885	7217.19	3	85212.3	5627.61	3	215761	4087.79	3	339895	6949.68	3	419008	14822.5	3
Cer 40:1;O3	NA	Positive	35681.9	4988.49	9	22766.2	4310.42	3	20448.7	803.703	3	11682.6	265.946	3	16123.1	1330.58	3	21695.9	1094.7	3	25368.3	3592.6	3
Cer 42:2;O3	NA	Positive	111291	5373.64	9	63642.6	12996.7	3	50499.7	810.73	3	28405	2854.3	3	39171.2	3040.17	3	63648.8	2882.3	3	81710.3	2811.66	3
Cer 42:1;O3	NA	Positive	416852	19223.1	9	237959	39025.8	3	177228	5737.74	3	99859.4	5271.78	3	174761	7669.88	3	264766	12901	3	340542	8925.32	3
Legend
NA	Not applicable
ND	Not detected

## Sheet: Table S5
Table S5. List of identifited polar lipid species in mouse pancreatic tissue
Lipid class	Lipid species	Molecular formula	Retention time [min]	UHPSFC-ESI(+)-Q-TOF MS				UHPSFC-ESI(-)-Q-TOF MS
				Adduct	Theoretical m/z value	Observed m/z value	Error [mDa]	Adduct	Theoretical m/z value	Observed m/z value	Error [ppm]
Cer	Cer 33:2;O2	C33H63NO3	1.77	[M+H-H2O]+	504.478	-	-	[M+OAc]-	580.494	580.494	0.2
	Cer 33:1;O2	C33H65NO3	1.77	[M+H-H2O]+	506.494	506.496	-2.5	[M+OAc]-	582.51	582.509	0.8
	Cer 33:0;O2	C33H67NO3	1.77	[M+H-H2O]+	508.509	-	-	[M+OAc]-	584.525	584.521	4.8
	Cer 34:2:O2	C34H65NO3	1.8	[M+H-H2O]+	518.494	518.49	3.3	[M+OAc]-	594.51	594.511	-1.1
	Cer 34:1;O2	C34H67NO3	1.78	[M+H-H2O]+	520.509	520.506	3.1	[M+OAc]-	596.525	596.525	0.8
	Cer 36:2;O2	C36H69NO3	1.81	[M+H-H2O]+	546.525	546.525	0	[M+OAc]-	622.541	-	-
	Cer 36:1;O2	C36H71NO3	1.8	[M+H-H2O]+	548.541	548.544	-3.6	[M+OAc]-	624.557	624.556	0.9
	Cer 37:1;O2	C37H73NO3	1.81	[M+H-H2O]+	562.556	-	-	[M+OAc]-	638.572	638.571	1.4
	Cer 38:2;O2	C38H73NO3	1.81	[M+H-H2O]+	574.556	574.552	4	[M+OAc]-	650.572	650.577	-4.7
	Cer 38:1;O2	C38H75NO3	1.8	[M+H-H2O]+	576.572	576.567	4.6	[M+OAc]-	652.588	652.585	2.7
	Cer 39:2;O2	C39H77NO3	1.81	[M+H-H2O]+	590.588	-	-	[M+OAc]-	666.604	666.602	2
	Cer 40:2;O2	C40H77NO3	1.83	[M+H-H2O]+	602.588	602.582	5.9	[M+OAc]-	678.604	678.603	0.2
	Cer 40:1:O2	C40H79NO3	1.81	[M+H-H2O]+	604.603	604.598	5.7	[M+OAc]-	680.619	680.617	2.5
	Cer 41:3;O2	C41H77NO3	1.85	[M+H-H2O]+	614.588	-	-	[M+OAc]-	690.604	690.601	2.2
	Cer 41:2;O2	C41H79NO3	1.83	[M+H-H2O]+	616.603	616.603	-0.1	[M+OAc]-	692.619	692.619	0.8
	Cer 41:1:O2	C41H81NO3	1.81	[M+H-H2O]+	618.619	618.62	-1	[M+OAc]-	694.635	694.633	2
	Cer 42:3;O2	C42H79NO3	1.85	[M+H-H2O]+	628.603	-	-	[M+OAc]-	704.619	704.617	1.8
	Cer 42:2;O2	C42H81NO3	1.83	[M+H-H2O]+	630.619	630.613	6.2	[M+OAc]-	706.635	706.633	1.5
	Cer 42:1;O2	C42H83NO3	1.81	[M+H-H2O]+	632.635	632.631	4	[M+OAc]-	708.651	708.647	3.3
	Cer 43:2;O2	C43H83NO3	1.84	[M+H-H2O]+	644.635	-	-	[M+OAc]-	720.651	720.652	-1.3
	Cer 43:1:O2	C43H85NO3	1.82	[M+H-H2O]+	646.65	646.651	-0.9	[M+OAc]-	722.666	722.666	0.5
	Cer 44:2;O2	C44H85NO3	1.85	[M+H-H2O]+	658.65	-	-	[M+OAc]-	734.666	734.67	-3.5
	Cer 44:1;O2	C44H87NO3	1.83	[M+H-H2O]+	660.666	-	-	[M+OAc]-	736.682	736.688	-5.8
	Cer 40:1;O3	C40H79NO4	1.82	[M+H-H2O]+	620.598	620.597	1.6	[M+OAc]-	696.614	696.612	2.4
	Cer 42:2;O3	C42H81NO4	1.84	[M+H-H2O]+	646.614	646.611	3.2	[M+OAc]-	722.63	-	-
	Cer 42:1;O3	C42H83NO4	1.83	[M+H-H2O]+	648.63	648.626	3.5	[M+OAc]-	724.645	724.642	3.1
Total	26			17				24
HexCer	HexCer 34:1;O2	C40H77NO8	2.37	[M+H]+	700.573	-	-	[M+OAc]-	758.578	758.579	-0.4
	HexCer 38:1;O2	C44H85NO8	2.38	[M+H]+	756.635	-	-	[M+OAc]-	814.641	814.633	7.4
	HexCer 39:1;O2	C45H87NO8	2.38	[M+H]+	770.651	-	-	[M+OAc]-	828.657	828.658	-1.5
	HexCer 40:1;O2	C46H89NO8	2.38	[M+H]+	784.667	784.661	5.2	[M+OAc]-	842.672	842.67	2.3
	HexCer 41:1;O2	C47H91NO8	2.37	[M+H]+	798.682	-	-	[M+OAc]-	856.688	856.695	-7.6
	HexCer 42:2;O2	C48H91NO8	2.39	[M+H]+	810.682	-	-	[M+OAc]-	868.688	868.684	3.8
	HexCer 42:1;O2	C48H93NO8	2.38	[M+H]+	812.698	812.693	4.8	[M+OAc]-	870.703	870.704	-0.3
	HexCer 35:0;O3	C41H81NO9	2.37	[M+H]+	732.599	-	-	[M+OAc]-	790.604	790.604	0.4
	HexCer 39:0;O3	C45H89NO9	2.38	[M+H]+	788.662	-	-	[M+OAc]-	846.667	846.659	7.9
Total	9			2				9
LPC	LPC 15:0	C23H48NO7P	3.95	[M+H]+	482.325	482.324	0.8	[M+OAc]-	540.33	540.327	2.9
	LPC 16:0	C24H50NO7P	3.95	[M+H]+	496.34	496.335	4.9	[M+OAc]-	554.346	554.343	2.5
	LPC 17:1	C25H50NO7P	3.95	[M+H]+	508.34	-	-	[M+OAc]-	566.346	566.342	3.6
	LPC 17:0	C25H52NO7P	3.93	[M+H]+	510.356	-	-	[M+OAc]-	568.361	568.358	3.8
	LPC 18:2	C26H50NO7P	3.95	[M+H]+	520.34	520.341	-1.2	[M+OAc]-	578.346	578.342	3.8
	LPC 18:1	C26H52NO7P	3.95	[M+H]+	522.356	-	-	[M+OAc]-	580.361	580.357	4.1
	LPC 18:0	C26H54NO7P	3.94	[M+H]+	524.372	524.368	3.3	[M+OAc]-	582.377	582.374	3.4
	LPC 20:4	C28H50NO7P	4.01	[M+H]+	544.34	-	-	[M+OAc]-	602.346	602.341	4.5
Total	8			4				8
LPE	LPE 16:0	C21H44NO7P	3.07	[M+H]+	454.293	-	-	[M-H]-	452.278	452.275	2.8
	LPE 18:2	C23H44NO7P	3.1	[M+H]+	478.293	-	-	[M-H]-	476.278	476.281	-3.2
	LPE 18:1	C23H46NO7P	3.08	[M+H]+	480.309	-	-	[M-H]-	478.293	478.289	4.7
	LPE 18:0	C23H48NO7P	3.06	[M+H]+	482.325	482.329	-4.5	[M-H]-	480.309	480.307	1.7
	LPE 20:4	C25H44NO7P	3.12	[M+H]+	502.293	502.289	4.7	[M-H]-	500.278	500.275	2.7
	LPE 22:6	C27H44NO7P	3.14	[M+H]+	526.293	-	-	[M-H]-	524.278	524.274	3.5
	LPE 22:5	C27H46NO7P	3.13	[M+H]+	528.309	-	-	[M-H]-	526.293	526.288	5
Total	7			2				7
LPE-O	LPE O-16:1	C21H44NO6P	3.05	[M+H]+	438.298	-	-	[M-H]-	436.283	436.281	1.8
	LPE O-18:1	C23H48NO6P	3.05	[M+H]+	442.33	-	-	[M-H]-	464.314	464.316	-1.8
Total	2			0				2
PC	PC 29:0	C37H74NO8P	3.64	[M+H]+	692.523	692.521	1.8	[M+OAc]-	750.529	750.535	-6.7
	PC 30:0	C38H76NO8P	3.62	[M+H]+	706.539	706.533	6.1	[M+OAc]-	764.544	764.539	5.6
	PC 31:1	C39H76NO8P	3.61	[M+H]+	718.539	718.54	-1.7	[M+OAc]-	776.544	776.54	4.2
	PC 31:0	C39H78NO8P	3.62	[M+H]+	720.554	720.559	-4.3	[M+OAc]-	778.56	778.558	1.6
	PC 32:2	C40H76NO8P	3.65	[M+H]+	730.539	730.534	4.2	[M+OAc]-	788.544	-	-
	PC 32:1	C40H78NO8P	3.63	[M+H]+	732.554	732.549	5.1	[M+OAc]-	790.56	790.553	6.9
	PC 32:0	C40H80NO8P	3.62	[M+H]+	734.57	734.564	5.7	[M+OAc]-	792.576	792.573	2.6
	PC 33:2	C41H78NO8P	3.63	[M+H]+	744.554	744.561	-6.5	[M+OAc]-	802.56	802.56	-0.2
	PC 33:1	C41H80NO8P	3.63	[M+H]+	746.57	746.571	-0.6	[M+OAc]-	804.576	804.572	3.4
	PC 33:0	C41H82NO8P	3.63	[M+H]+	748.586	748.579	6.3	[M+OAc]-	806.591	806.588	3.3
	PC 34:3	C42H78NO8P	3.64	[M+H]+	756.554	756.556	-1.4	[M+OAc]-	814.56	814.553	6.6
	PC 34:2	C42H80NO8P	3.63	[M+H]+	758.57	758.57	0.2	[M+OAc]-	816.576	816.576	-0.5
	PC 34:1	C42H82NO8P	3.63	[M+H]+	760.586	760.583	2.6	[M+OAc]-	818.591	818.586	4.7
	PC 34:0	C42H84NO8P	3.68	[M+H]+	762.601	762.609	-7.4	[M+OAc]-	820.607	820.607	-0.1
	PC 35:4	C43H78NO8P	3.68	[M+H]+	768.554	-	-	[M+OAc]-	826.56	826.56	-0.6
	PC 35:3	C43H80NO8P	3.67	[M+H]+	770.57	770.567	3.3	[M+OAc]-	828.576	828.573	2.3
	PC 35:2	C43H82NO8P	3.66	[M+H]+	772.586	772.591	-5	[M+OAc]-	830.591	830.591	0.5
	PC 35:1	C43H84NO8P	3.63	[M+H]+	774.601	774.602	-0.9	[M+OAc]-	832.607	832.6	6.9
	PC 35:0	C43H86NO8P	3.61	[M+H]+	776.617	776.618	-0.8	[M+OAc]-	834.622	-	-
	PC 36:5	C44H78NO8P	3.67	[M+H]+	780.554	780.548	6.1	[M+OAc]-	838.56	-	-
	PC 36:4	C44H80NO8P	3.65	[M+H]+	782.57	782.57	0.1	[M+OAc]-	840.576	840.576	-0.9
	PC 36:3	C44H82NO8P	3.64	[M+H]+	784.586	784.582	4.1	[M+OAc]-	842.591	842.586	5.5
	PC 36:2	C44H84NO8P	3.63	[M+H]+	786.601	786.6	1.6	[M+OAc]-	844.607	844.604	2.4
	PC 36:1	C44H86NO8P	3.62	[M+H]+	788.617	788.609	7.5	[M+OAc]-	846.622	846.615	7.8
	PC 36:0	C44H88NO8P	3.63	[M+H]+	790.633	790.638	-5.5	[M+OAc]-	848.638	848.643	-5.3
	PC 37:6	C45H78NO8P	3.7	[M+H]+	792.554	-	-	[M+OAc]-	850.56	850.554	5.4
	PC 37:5	C45H80NO8P	3.68	[M+H]+	794.57	-	-	[M+OAc]-	852.576	852.572	3.1
	PC 37:4	C45H82NO8P	3.67	[M+H]+	796.586	796.591	-5.8	[M+OAc]-	854.591	854.589	2.4
	PC 37:3	C45H84NO8P	3.63	[M+H]+	798.601	798.603	-1.4	[M+OAc]-	856.607	-	-
	PC 37:2	C45H86NO8P	3.62	[M+H]+	800.617	800.62	-3	[M+OAc]-	858.622	858.617	5.3
	PC 38:6	C46H80NO8P	3.68	[M+H]+	806.57	806.563	6.6	[M+OAc]-	864.576	864.572	3.1
	PC 38:5	C46H82NO8P	3.66	[M+H]+	808.586	808.581	4.9	[M+OAc]-	866.591	866.589	2.2
	PC 38:4	C46H84NO8P	3.64	[M+H]+	810.601	810.6	1.6	[M+OAc]-	868.607	868.606	0.5
	PC 38:3	C46H86NO8P	3.63	[M+H]+	812.617	812.614	3.1	[M+OAc]-	870.622	-	-
	PC 39:4	C47H86NO8P	3.67	[M+H]+	824.617	824.624	-7.1	[M+OAc]-	882.622	-	-
	PC 40:8	C48H80NO8P	3.69	[M+H]+	830.57	830.573	-2.7	[M+OAc]-	888.576	888.583	-7.7
	PC 40:7	C48H82NO8P	3.65	[M+H]+	832.586	832.591	-5.8	[M+OAc]-	890.591	890.588	3
	PC 40:6	C48H84NO8P	3.66	[M+H]+	834.601	-	-	[M+OAc]-	892.607	892.608	-1.2
	PC 40:5	C48H86NO8P	3.65	[M+H]+	836.617	836.616	1.2	[M+OAc]-	894.622	894.62	2.4
Total	39			35				33
PC-O	PC O-32:0	C40H82NO7P	3.68	[M+H]+	720.591	720.587	4.2	[M+OAc]-	778.596	-	-
	PC O-34:3	C42H80NO7P	3.66	[M+H]+	742.575	742.57	5.2	[M+OAc]-	800.581	-	-
	PC O-36:5	C44H80NO7P	3.68	[M+H]+	766.575	766.57	5.3	[M+OAc]-	824.581	-	-
	PC O-36:4	C44H82NO7P	3.69	[M+H]+	768.591	768.585	5.3	[M+OAc]-	826.596	-	-
	PC O-36:3	C44H84NO7P	3.65	[M+H]+	770.606	770.599	7.3	[M+OAc]-	828.612	-	-
	PC O-38:7	C46H80NO7P	3.69	[M+H]+	790.575	790.571	4.5	[M+OAc]-	848.581	-	-
	PC O-38:6	C46H82NO7P	3.68	[M+H]+	792.591	792.587	4.2	[M+OAc]-	850.596	-	-
	PC O-38:5	C46H84NO7P	3.67	[M+H]+	794.606	794.607	-1	[M+OAc]-	852.612	-	-
Total	8			8				0
PE	PE 32:1	C37H72NO8P	2.85	[M+H]+	690.507	-	-	[M-H]-	688.492	688.496	-4.6
	PE 32:0	C37H74NO8P	2.84	[M+H]+	692.523	-	-	[M-H]-	690.507	690.501	6.2
	PE 34:3	C39H72NO8P	2.88	[M+H]+	714.507	714.514	-6.7	[M-H]-	712.492	712.491	0.4
	PE 34:2	C39H74NO8P	2.86	[M+H]+	716.523	716.53	-7	[M-H]-	714.507	714.506	1.4
	PE 34:1	C39H76NO8P	2.85	[M+H]+	718.539	718.532	7	[M-H]-	716.523	716.518	4.6
	PE 34:0	C39H78NO8P	2.84	[M+H]+	720.554	-	-	[M-H]-	718.539	718.532	6.3
	PE 36:5	C41H72NO8P	2.89	[M+H]+	738.507	738.503	4.7	[M-H]-	736.492	736.491	0.8
	PE 36:4	C41H74NO8P	2.87	[M+H]+	740.523	740.517	5.6	[M-H]-	738.507	738.507	0
	PE 36:3	C41H76NO8P	2.87	[M+H]+	742.539	742.532	6.3	[M-H]-	740.523	740.521	2.3
	PE 36:2	C41H78NO8P	2.85	[M+H]+	744.554	744.55	4.2	[M-H]-	742.539	742.539	-0.4
	PE 36:1	C41H80NO8P	2.85	[M+H]+	746.57	746.577	-7.3	[M-H]-	744.554	744.552	2.4
	PE 38:7	C43H72NO8P	2.82	[M+H]+	762.507	762.505	2.2	[M-H]-	760.492	-	-
	PE 38:6	C43H74NO8P	2.9	[M+H]+	764.523	764.53	-7	[M-H]-	762.507	762.506	1.8
	PE 38:5	C43H76NO8P	2.88	[M+H]+	766.539	766.532	6.7	[M-H]-	764.523	764.522	0.9
	PE 38:4	C43H78NO8P	2.87	[M+H]+	768.554	768.549	5.2	[M-H]-	766.539	766.538	0.2
	PE 38:3	C43H80NO8P	2.87	[M+H]+	770.57	770.566	4.1	[M-H]-	768.554	768.549	4.9
	PE 38:2	C43H82NO8P	2.85	[M+H]+	772.586	772.592	-6.5	[M-H]-	770.57	-	-
	PE 38:0	C43H86NO8P	2.85	[M+H]+	776.617	776.616	0.9	[M-H]-	774.601	-	-
	PE 39:4	C44H80NO8P	2.85	[M+H]+	782.57	782.575	-5.1	[M-H]-	780.554	780.562	-7.7
	PE 40:8	C45H74NO8P	2.85	[M+H]+	788.523	788.52	2.9	[M-H]-	786.507	786.508	-0.3
	PE 40:7	C45H76NO8P	2.91	[M+H]+	790.539	790.531	7.3	[M-H]-	788.523	788.521	1.9
	PE 40:6	C45H78NO8P	2.9	[M+H]+	792.554	-	-	[M-H]-	790.539	790.536	2.6
	PE 40:5	C45H80NO8P	2.89	[M+H]+	794.57	794.573	-3.5	[M-H]-	792.554	792.55	3.9
	PE 40:4	C45H82NO8P	2.87	[M+H]+	796.586	796.592	-6.1	[M-H]-	794.57	794.565	4.6
	PE 40:3	C45H84NO8P	2.91	[M+H]+	798.601	798.595	6.5	[M-H]-	796.586	796.59	-4.5
	PE 40:1	C45H88NO8P	2.88	[M+H]+	802.633	802.637	-4.4	[M-H]-	800.617	-	-
	PE 41:6	C46H80NO8P	2.88	[M+H]+	806.57	806.571	-0.6	[M-H]-	804.554	-	-
	PE 41:5	C46H82NO8P	2.85	[M+H]+	808.586	808.59	-4	[M-H]-	806.57	806.566	4.2
	PE 41:4	C46H84NO8P	2.86	[M+H]+	810.601	810.605	-3.6	[M-H]-	808.586	-	-
	PE 41:3	C46H86NO8P	2.87	[M+H]+	812.617	812.621	-3.9	[M-H]-	810.601	-	-
	PE 42:8	C47H78NO8P	2.91	[M+H]+	816.554	-	-	[M-H]-	814.539	814.532	7.1
	PE 42:7	C47H80NO8P	2.91	[M+H]+	818.57	-	-	[M-H]-	816.554	816.548	5.9
	PE 42:6	C47H82NO8P	2.91	[M+H]+	820.586	-	-	[M-H]-	818.57	818.565	4.8
Total	33			26				26
PE-O	PE O-32:2	C37H72NO7P	2.85	[M+H]+	674.513	-	-	[M-H]-	672.497	672.494	3
	PE O-32:1	C37H74NO7P	2.85	[M+H]+	676.528	676.526	2.2	[M-H]-	674.513	674.51	2.7
	PE O-34:2	C39H76NO7P	2.84	[M+H]+	702.544	702.539	5.2	[M-H]-	700.528	700.523	4.7
	PE O-36:5	C41H74NO7P	2.86	[M+H]+	724.528	724.521	7.2	[M-H]-	722.513	722.512	0.2
	PE O-36:3	C41H78NO7P	2.85	[M+H]+	728.559	728.565	-5.4	[M-H]-	726.544	726.541	2.5
	PE O-36:2	C41H80NO7P	2.85	[M+H]+	730.575	-	-	[M-H]-	728.559	728.555	4.1
	PE O-38:7	C43H74NO7P	2.89	[M+H]+	748.528	748.521	7.4	[M-H]-	746.513	746.51	2.2
	PE O-38:6	C43H76NO7P	2.87	[M+H]+	750.544	750.537	7.1	[M-H]-	748.528	748.527	1.4
	PE O-38:5	C43H78NO7P	2.86	[M+H]+	752.559	752.553	6.4	[M-H]-	750.544	750.541	2.4
	PE O-38:4	C43H80NO7P	2.86	[M+H]+	754.575	754.575	0	[M-H]-	752.559	752.56	-0.8
	PE O-38:3	C43H82NO7P	2.83	[M+H]+	756.591	756.586	4.4	[M-H]-	754.575	754.576	-0.8
	PE O-38:2	C43H84NO7P	2.84	[M+H]+	758.606	758.6	6.7	[M-H]-	756.591	756.598	-7.1
	PE O-39:3	C44H84NO7P	2.83	[M+H]+	770.606	770.612	-6	[M-H]-	768.591	-	-
	PE O-39:2	C44H86NO7P	2.84	[M+H]+	772.622	-	-	[M-H]-	772.622	772.616	5.9
	PE O-40:9	C45H74NO7P	2.91	[M+H]+	772.528	772.527	1.4	[M-H]-	770.513	770.51	3
	PE O-40:8	C45H76NO7P	2.9	[M+H]+	774.544	774.538	5.3	[M-H]-	772.528	772.522	6.5
	PE O-40:7	C45H78NO7P	2.88	[M+H]+	776.559	776.558	1.8	[M-H]-	774.544	-	-
	PE O-40:6	C45H80NO7P	2.88	[M+H]+	778.575	778.572	2.8	[M-H]-	776.559	776.553	6.5
	PE O-40:4	C45H84NO7P	2.93	[M+H]+	782.606	782.613	-6.8	[M-H]-	780.591	780.588	2.9
	PE O-42:7	C47H82NO7P	2.89	[M+H]+	804.591	-	-	[M-H]-	802.575	802.579	-3.9
Total	20			16				18
PG	PG 32:0	C38H75O10P	2.66	[M+NH4]+	740.544	-	-	[M-H]-	721.502	721.495	7.2
	PG 34:2	C40H75O10P	2.69	[M+NH4]+	764.5442	-	-	[M-H]-	745.502	745.509	-7.1
	PG 34:1	C40H77O10P	2.68	[M+NH4]+	766.56	-	-	[M-H]-	747.518	747.515	2.8
	PG 36:4	C42H75O10P	2.67	[M+NH4]+	788.544	-	-	[M-H]-	769.502	769.502	0.2
	PG 36:3	C42H77O10P	2.65	[M+NH4]+	790.56	-	-	[M-H]-	771.518	771.516	1.4
	PG 36:2	C42H79O10P	2.69	[M+NH4]+	792.576	-	-	[M-H]-	773.533	773.535	-1.9
	PG 36:1	C42H81O10P	2.68	[M+NH4]+	794.591	-	-	[M-H]-	775.549	775.544	4.6
	PG 38:5	C44H77O10P	2.67	[M+NH4]+	814.56	-	-	[M-H]-	795.518	795.519	-0.9
	PG 38:4	C44H79O10P	2.7	[M+NH4]+	816.576	-	-	[M-H]-	797.533	797.527	6.1
	PG 40:8	C46H75O10P	2.71	[M+NH4]+	836.544	-	-	[M-H]-	817.502	817.497	4.7
	PG 40:7	C46H77O10P	2.7	[M+NH4]+	838.56	-	-	[M-H]-	819.518	819.516	2
	PG 40:6	C46H79O10P	2.68	[M+NH4]+	840.576	-	-	[M-H]-	821.533	821.53	3
	PG 42:10	C48H75O10P	2.71	[M+NH4]+	860.544	-	-	[M-H]-	841.502	841.5	1.9
	PG 42:9	C48H73O10P	2.71	[M+NH4]+	862.56	-	-	[M-H]-	843.518	843.512	5.9
Total	14			0				14
PI	PI 32:0	C41H79O13P	3.07	[M+NH4]+	828.56	828.566	-5.4	[M-H]-	809.518	809.514	4.5
	PI 34:2	C43H79O13P	3.11	[M+NH4]+	852.56	-	-	[M-H]-	833.518	833.515	3.3
	PI 34:1	C43H81O13P	3.09	[M+NH4]+	854.576	-	-	[M-H]-	835.534	835.531	2.5
	PI 34:0	C43H83O13P	3.08	[M+NH4]+	856.591	-	-	[M-H]-	837.549	837.544	5.7
	PI 36:4	C45H79O13P	3.11	[M+NH4]+	876.56	876.568	-7.9	[M-H]-	857.518	857.516	2.2
	PI 36:3	C45H81O13P	3.11	[M+NH4]+	878.576	-	-	[M-H]-	859.534	859.528	5.3
	PI 36:2	C45H83O13P	3.09	[M+NH4]+	880.591	880.595	-3.3	[M-H]-	861.549	861.547	1.9
	PI 36:1	C45H85O13P	3.09	[M+NH4]+	882.607	-	-	[M-H]-	863.565	863.56	4.6
	PI 36:0	C45H87O13P	3.06	[M+NH4]+	884.623	-	-	[M-H]-	865.581	865.575	5.2
	PI 37:4	C46H81O13P	3.1	[M+NH4]+	890.576	-	-	[M-H]-	871.534	871.538	-4.7
	PI 38:6	C47H79O13P	3.14	[M+NH4]+	900.56	-	-	[M-H]-	881.518	881.523	-5
	PI 38:5	C47H81O13P	3.11	[M+NH4]+	902.576	902.578	-2.2	[M-H]-	883.534	883.531	2.4
	PI 38:4	C47H83O13P	3.1	[M+NH4]+	904.591	904.585	6.8	[M-H]-	885.549	885.551	-1.2
	PI 38:3	C47H85O13P	3.1	[M+NH4]+	906.607	906.601	6	[M-H]-	887.565	887.557	8.4
	PI 39:5	C48H83O13P	3.1	[M+NH4]+	916.591	-	-	[M-H]-	897.549	897.551	-1.2
	PI 39:4	C48H85O13P	3.11	[M+NH4]+	918.607	-	-	[M-H]-	899.565	899.564	0.7
	PI 40:7	C49H81O13P	3.1	[M+NH4]+	926.576	-	-	[M-H]-	907.534	907.541	-7.7
	PI 40:6	C49H83O13P	3.11	[M+NH4]+	928.591	-	-	[M-H]-	909.549	909.545	4.6
	PI 40:5	C49H85O13P	3.11	[M+NH4]+	930.607	-	-	[M-H]-	911.565	911.564	0.7
	PI 40:4	C49H87O13P	3.11	[M+NH4]+	932.623	-	-	[M-H]-	913.581	913.577	3.1
	PI 40:3	C49H89O13P	3.08	[M+NH4]+	934.639	-	-	[M-H]-	915.596	915.6	-3.6
Total	21			6				21
PS	PS 36:2	C42H78NO10P	5.91	[M+H]+	788.544	-	-	[M-H]-	786.529	786.528	0.2
	PS 36:1	C42H80NO10P	5.88	[M+H]+	790.56	-	-	[M-H]-	788.544	788.542	2.1
	PS 38:4	C44H78NO10P	5.94	[M+H]+	812.544	-	-	[M-H]-	810.529	810.529	-1
	PS 40:6	C46H78NO10P	5.99	[M+H]+	836.5441	-	-	[M-H]-	834.529	834.537	-8.2
	PS 40:5	C46H80NO10P	5.98	[M+H]+	838.56	-	-	[M-H]-	836.544	836.551	-7
	PS 40:4	C46H82NO10P	5.93	[M+H]+	840.5755	-	-	[M-H]-	838.56	838.565	-5.5
Total	6			0				6
SM	SM 33:1	C38H77N2O6P	3.84	[M+H]+	689.56	689.567	-6.8	[M+OAc]-	747.565	747.562	3
	SM 34:2	C39H77N2O6P	3.85	[M+H]+	701.56	701.557	3.3	[M+OAc]-	759.565	-	-
	SM 34:1	C39H79N2O6P	3.86	[M+H]+	703.575	-	-	[M+OAc]-	761.581	761.578	2.7
	SM 34:0	C39H81N2O6P	3.83	[M+H]+	705.591	-	-	[M+OAc]-	763.596	763.598	-1.2
	SM 35:1	C40H81N2O6P	3.85	[M+H]+	717.591	717.59	1.1	[M+OAc]-	775.596	775.592	4.2
	SM 36:2	C41H81N2O6P	3.83	[M+H]+	729.591	729.596	-4.5	[M+OAc]-	787.596	787.589	7.2
	SM 36:1	C41H83N2O6P	3.83	[M+H]+	731.607	731.603	3.9	[M+OAc]-	789.612	789.61	2
	SM 38:2	C43H85N2O6P	3.82	[M+H]+	757.622	757.62	2.2	[M+OAc]-	815.628	815.628	0.3
	SM 39:2	C44H87N2O6P	3.85	[M+H]+	771.638	-	-	[M+OAc]-	829.644	829.639	5
	SM 39:1	C44H89N2O6P	3.83	[M+H]+	773.654	-	-	[M+OAc]-	831.659	831.655	3.6
	SM 40:1	C45H91N2O6P	3.83	[M+H]+	787.669	-	-	[M+OAc]-	845.675	845.667	7.9
	SM 41:2	C46H91N2O6P	3.84	[M+H]+	799.669	-	-	[M+OAc]-	857.675	857.673	1.7
	SM 41:1	C46H93N2O6P	3.79	[M+H]+	801.685	801.679	6.3	[M+OAc]-	859.69	859.685	5.5
	SM 42:3	C47H91N2O6P	3.84	[M+H]+	811.669	811.662	7.2	[M+OAc]-	869.675	869.668	6.4
	SM 42:2	C47H93N2O6P	3.82	[M+H]+	813.685	813.687	-2.2	[M+OAc]-	871.69	871.688	2
	SM 42:1	C47H95N2O6P	3.89	[M+H]+	815.701	815.701	-0.6	[M+OAc]-	873.706	873.699	6.9
Total	16			10				14
All	209			126				182

## Sheet: Table S6
Table S6. Molar concentrations of individual polar lipid species quantifited in pancreatic tissues of female and male mice [nmol/mg of wet tissue]. All values are means of two technical repetitions
Lipid class	Lipid species	Molecular formula	Adduct	Female 1	Female 2	Female 3	Female			Male 1	Male 2	Male 3	Male			Both sex
							AV	SD	CV				AV	SD	CV	AV	SD	CV
Cer	Cer 34:2;O2	C34H65NO3	[M+H-H2O]+	0.00923484	0.00970312	0.00415791	0.00769863	0.00251095	32.6156	0.00680363	0.00880852	0.0101451	0.00858577	0.00137323	15.9942	0.0081422	0.00207173	25.4444
	Cer 34:1;O2	C34H67NO3	[M+H-H2O]+	0.09695	0.113538	0.0625155	0.0910011	0.0212503	23.3516	0.0712065	0.120993	0.113478	0.101892	0.021914	21.507	0.0964467	0.022261	23.0812
	Cer 36:2;O2	C36H69NO3	[M+H-H2O]+	0.00141266	0.00154445	0.00113013	0.00136241	0.000172839	12.6862	0.00159508	0.00230362	0.00243974	0.00211281	0.000370288	17.5258	0.00173761	0.000473569	27.254
	Cer 38:2;O2	C38H73NO3	[M+H-H2O]+	0.00457142	0.00606114	0.00264207	0.00442488	0.00139967	31.6318	0.0065059	0.00968615	0.00862735	0.00827313	0.00132227	15.9827	0.00634901	0.00235712	37.1258
	Cer 38:1;O2	C38H75NO3	[M+H-H2O]+	0.0174405	0.0217137	0.0165336	0.0185626	0.0022587	12.168	0.0195048	0.0280004	0.02196	0.0231551	0.00356977	15.4168	0.0208588	0.00376765	18.0626
	Cer 40:2;O2	C40H77NO3	[M+H-H2O]+	0.00867075	0.00902506	0.00517956	0.00762512	0.00173531	22.7578	0.00929941	0.0116009	0.0142328	0.0117111	0.00201557	17.2108	0.00966809	0.0027768	28.7213
	Cer 40:1;O2	C40H79NO3	[M+H-H2O]+	0.0247007	0.0338735	0.0243814	0.0276519	0.00440127	15.9167	0.0277508	0.0334632	0.0301557	0.0304565	0.00234175	7.68883	0.0290542	0.00379395	13.0582
	Cer 41:2;O2	C41H79NO3	[M+H-H2O]+	ND	ND	ND	NA	NA	NA	0.00241367	0.00269488	0.00298009	0.00269621	0.000231241	8.5765	NA	NA	NA
	Cer 41:1;O2	C41H81NO3	[M+H-H2O]+	0.00162652	0.00204213	0.00181419	0.00182761	0.000169939	9.29841	0.0068564	0.00641186	0.00529463	0.00618763	0.000657008	10.6181	0.00400762	0.0022322	55.6988
	Cer 42:2;O2	C42H81NO3	[M+H-H2O]+	0.100519	0.123943	0.0864308	0.103631	0.0154717	14.9296	0.0957834	0.127376	0.128082	0.11708	0.015062	12.8647	0.110356	0.0166836	15.118
	Cer 42:1;O2	C42H83NO3	[M+H-H2O]+	0.050348	0.0673253	0.0632407	0.0603047	0.00723523	11.9978	0.0524164	0.0540697	0.0550213	0.0538358	0.00107621	1.99906	0.0570702	0.00610041	10.6893
	Cer 40:1;O3	C40H79NO4	[M+H-H2O]+	0.00664193	0.00785127	0.00439079	0.00629467	0.00143392	22.7799	0.00730303	0.009322	0.00837063	0.00833189	0.000824695	9.89806	0.00731328	0.00155103	21.2084
	Cer 42:2;O3	C42H81NO4	[M+H-H2O]+	0.0121552	0.0148418	0.00839857	0.0117985	0.00264251	22.3969	0.0117379	0.0140651	0.0135263	0.0131097	0.000994655	7.58714	0.0124541	0.00210141	16.8732
	Cer 42:1;O3	C42H83NO4	[M+H-H2O]+	0.0530731	0.0658569	0.0414894	0.0534731	0.00995202	18.6113	0.0515055	0.0660207	0.066411	0.0613124	0.00693636	11.3131	0.0573928	0.00943089	16.4322
Total	14		Sum	0.387344	0.477319	0.322305	0.395656	0.0635569	16.0637	0.370683	0.494816	0.480724	0.448741	0.0554946	12.3667	0.422199	0.0652998	15.4666
HexCer	HexCer 34:1	C40H77NO8	[M+OAc]-	0.00348939	0.00477967	0.00364975	0.00397294	0.000574189	14.4525	0.00117337	0.000961036	0.0016135	0.0012493	0.000271724	21.7501	0.00261112	0.00143398	54.9184
	HexCer 38:1	C44H85NO8	[M+OAc]-	0.00313369	0.00414679	0.00437195	0.00388415	0.000538552	13.8654	0.00084116	0.000581526	0.000959594	0.000794093	0.000157893	19.8834	0.00233912	0.00159518	68.1956
	HexCer 40:1	C46H89NO8	[M+OAc]-	0.00521358	0.0067579	0.00644663	0.00613937	0.00066685	10.8619	0.00143976	0.00100093	0.00216182	0.00153417	0.000478607	31.1965	0.00383677	0.00237463	61.8913
	HexCer 42:2	C48H91NO8	[M+OAc]-	0.00346712	0.00444988	0.00389576	0.00393759	0.000402301	10.2169	0.00139475	0.00102604	0.00236873	0.00159651	0.00056641	35.4781	0.00276705	0.00126945	45.8774
	HexCer 42:1	C48H93NO8	[M+OAc]-	0.00549863	0.00796834	0.00673706	0.00673468	0.00100825	14.9711	0.00107502	0.00107814	0.00148555	0.0012129	0.000192794	15.8953	0.00397379	0.00285471	71.8385
Total	5		Sum	0.0208024	0.0281026	0.0251012	0.0246687	0.00299592	12.1446	0.00592405	0.00464768	0.00858918	0.00638697	0.00164207	25.7097	0.0155278	0.00945471	60.8887
LPC	LPC 16:0	C24H50NO7P	[M+OAc]-	0.225781	0.328916	0.356917	0.303871	0.0563889	18.5568	0.37628	0.24366	0.372027	0.330656	0.06154	18.6115	0.317263	0.060521	19.0759
	LPC 17:0	C25H52NO7P	[M+OAc]-	0.0528035	0.0859623	0.0714625	0.0700761	0.0135725	19.3682	0.0779381	0.053757	0.0824388	0.071378	0.0125947	17.6451	0.070727	0.0131089	18.5345
	LPC 18:1	C26H52NO7P	[M+OAc]-	0.0101708	0.0164348	0.0274903	0.018032	0.00716031	39.7089	0.0350516	0.0115822	0.0297334	0.0254557	0.0100475	39.4704	0.0217438	0.00948097	43.603
	LPC 18:0	C26H54NO7P	[M+OAc]-	0.118098	0.190809	0.163569	0.157492	0.0299935	19.0444	0.182511	0.123496	0.186459	0.164156	0.0287957	17.5417	0.160824	0.0295889	18.3983
	LPC 20:4	C28H50NO7P	[M+OAc]-	0.017142	0.0238464	0.0359843	0.0256575	0.00779823	30.3935	0.0502728	0.0171506	0.0369762	0.0347999	0.0136094	39.1076	0.0302287	0.0119962	39.6849
Total	5		Sum	0.423996	0.645969	0.655423	0.575129	0.106937	18.5936	0.722054	0.449645	0.707635	0.626445	0.125154	19.9785	0.600787	0.119197	19.8401
LPE	LPE 16:0	C21H44NO7P	[M-H]-	0.0091984	0.0190652	0.0181969	0.0154868	0.0044607	28.8032	0.0172188	0.00903931	0.0186158	0.014958	0.00422381	28.2379	0.0152224	0.00435191	28.5889
	LPE 18:1	C23H46NO7P	[M-H]-	0.00298502	0.0078743	0.00827213	0.00637715	0.00240409	37.6985	0.00862104	0.00379928	0.0123778	0.00826606	0.00351117	42.4769	0.0073216	0.00315372	43.0742
	LPE 18:0	C23H48NO7P	[M-H]-	0.025523	0.0440644	0.039598	0.0363951	0.00790103	21.709	0.039406	0.0272306	0.0390417	0.0352261	0.00565561	16.0552	0.0358106	0.00689549	19.2554
	LPE 20:4	C25H44NO7P	[M-H]-	0.0149799	0.0180063	0.0195075	0.0174979	0.00188302	10.7614	0.0223198	0.0132823	0.0631131	0.0329051	0.0216766	65.8762	0.0252015	0.0172063	68.2749
	LPE 22:6	C27H44NO7P	[M-H]-	0.00176009	0.00228057	0.00208744	0.0020427	0.00021483	10.517	0.00454165	0.00283138	0.0142912	0.00722142	0.00504763	69.898	0.00463206	0.00441216	95.2526
Total	5		Sum	0.0544464	0.0912908	0.0876619	0.0777997	0.0165796	21.3106	0.0921073	0.0561829	0.14744	0.0985766	0.0375352	38.0772	0.0881882	0.030819	34.9468
LPE-O	LPE O-16:1	C21H44NO6P	[M-H]-	0.00140242	0.00562907	0.00522715	0.00408621	0.00190481	46.6155	0.0124706	0.00397879	0.00784816	0.00809919	0.00347132	42.8601	0.0060927	0.00344459	56.5363
Total	1		Sum	0.00140242	0.00562907	0.00522715	0.00408621	0.00190481	46.6155	0.0124706	0.00397879	0.00784816	0.00809919	0.00347132	42.8601	0.0060927	0.00344459	56.5363
PC	PC 31:0	C39H78NO8P	[M+H]+	0.0129538	0.0192958	0.0202839	0.0175112	0.00324771	18.5465	0.0233412	0.0171307	0.0358403	0.0254374	0.00778064	30.5874	0.0214743	0.00715886	33.3369
	PC 32:2	C40H76NO8P	[M+H]+	0.0179715	0.0227448	0.0287054	0.0231406	0.00439105	18.9755	0.0179444	0.0180579	0.0253993	0.0204672	0.00348782	17.041	0.0218039	0.00418447	19.1914
	PC 32:0	C40H80NO8P	[M+H]+	0.755137	1.184	0.981546	0.97356	0.175172	17.993	0.700011	0.706025	0.973653	0.79323	0.127602	16.0864	0.883395	0.177802	20.1271
	PC 33:2	C41H78NO8P	[M+H]+	0.00459351	0.00721988	0.00571281	0.00584207	0.0010761	18.4198	0.0123358	0.0126032	0.0146673	0.0132021	0.0010418	7.89112	0.0095221	0.0038294	40.2159
	PC 33:1	C41H80NO8P	[M+H]+	0.0068614	0.0108042	0.0122915	0.00998568	0.00229112	22.9441	0.0102386	0.00852722	0.022152	0.0136393	0.0060598	44.4291	0.0118125	0.00493177	41.7506
	PC 33:0	C41H82NO8P	[M+H]+	0.00106305	0.0015367	0.00106138	0.00122037	0.000223675	18.3284	0.00142301	0.00175547	0.00199355	0.00172401	0.000233984	13.5721	0.00147219	0.000340297	23.115
	PC 34:3	C42H78NO8P	[M+H]+	0.123701	0.140954	0.134452	0.133036	0.00711418	5.34758	0.127729	0.096764	0.150703	0.125065	0.022101	17.6715	0.12905	0.0168942	13.0911
	PC 34:2	C42H80NO8P	[M+H]+	6.36354	9.45394	8.21689	8.01146	1.26998	15.8521	8.4123	8.01044	9.08824	8.50366	0.444724	5.22979	8.25756	0.982795	11.9018
	PC 34:1	C42H82NO8P	[M+H]+	2.08233	2.87814	2.53375	2.49807	0.325863	13.0446	2.50834	2.36835	3.16711	2.68127	0.348263	12.9888	2.58967	0.349467	13.4946
	PC 36:4	C44H80NO8P	[M+H]+	6.60555	9.20695	8.34357	8.05202	1.08184	13.4357	8.53712	8.21133	7.83112	8.19319	0.288507	3.52131	8.12261	0.794854	9.7857
	PC 36:3	C44H82NO8P	[M+H]+	1.7631	2.5202	1.95344	2.07891	0.321565	15.4679	1.80413	1.74398	2.02722	1.85845	0.121842	6.55615	1.96868	0.266976	13.5612
	PC 36:2	C44H84NO8P	[M+H]+	2.44367	3.51313	2.74737	2.90139	0.449986	15.5093	2.90925	2.80216	3.1971	2.9695	0.166771	5.61613	2.93545	0.341042	11.6181
	PC 38:6	C46H80NO8P	[M+H]+	0.265563	0.287855	0.316579	0.289999	0.0208825	7.20087	0.348158	0.346303	0.261939	0.3188	0.0402139	12.6142	0.3044	0.0351282	11.5402
	PC 38:5	C46H82NO8P	[M+H]+	0.739201	1.06937	0.884047	0.897541	0.13513	15.0556	0.939228	0.942229	0.857254	0.912904	0.0393695	4.31255	0.905222	0.0998199	11.0271
	PC 38:4	C46H84NO8P	[M+H]+	2.27635	3.11924	2.48963	2.62841	0.357825	13.6138	2.63303	2.59363	2.37631	2.53433	0.112883	4.45417	2.58137	0.26945	10.4383
	PC 38:3	C46H86NO8P	[M+H]+	0.119043	0.144448	0.132239	0.13191	0.0103742	7.86457	0.0782253	0.106696	0.09242	0.092447	0.011623	12.5726	0.112179	0.0225985	20.1452
	PC 39:4	C47H86NO8P	[M+H]+	0.0166176	0.0165055	0.0127087	0.0152773	0.00181685	11.8925	0.0361705	0.0307341	0.0272815	0.0313953	0.00365891	11.6543	0.0233363	0.0085611	36.6858
	PC 40:8	C48H80NO8P	[M+H]+	0.00224771	0.00396347	0.00288888	0.00303335	0.000707865	23.3361	0.00476279	0.00515056	0.00692495	0.00561277	0.000941261	16.77	0.00432306	0.00153521	35.5121
	PC 40:7	C48H82NO8P	[M+H]+	0.0291986	0.0392062	0.032238	0.0335476	0.00418923	12.4874	0.0302188	0.0319788	0.0271026	0.0297668	0.00201618	6.77327	0.0316572	0.00379223	11.9791
	PC 40:5	C48H86NO8P	[M+H]+	0.0226344	0.0314442	0.0296194	0.0278993	0.00379666	13.6084	0.0409049	0.0420954	0.0370422	0.0400142	0.00215696	5.39049	0.0339567	0.00679897	20.0224
Total	20		Sum	23.6513	33.6709	28.879	28.7338	4.09178	14.2403	29.1749	28.096	30.2215	29.1641	0.867778	2.9755	28.9489	2.96549	10.2439
PC-O	PC O-34:3	C42H80NO7P	[M+H]+	0.262424	0.332854	0.454577	0.349952	0.0793724	22.681	0.717518	0.974905	0.608033	0.766818	0.153778	20.0541	0.558385	0.241699	43.2853
	PC O-38:7	C46H80NO7P	[M+H]+	0.215677	0.162553	0.343494	0.240575	0.0759381	31.5653	0.48881	0.564015	0.141204	0.39801	0.184166	46.2718	0.319292	0.161364	50.5381
	PC O-38:6	C46H82NO7P	[M+H]+	0.729244	0.875861	0.991491	0.865532	0.107311	12.3982	1.77381	2.42148	0.810996	1.66876	0.661661	39.6498	1.26715	0.621249	49.0274
Total	4		Sum	1.20734	1.37127	1.78956	1.45606	0.245135	16.8355	2.98013	3.9604	1.56023	2.83359	0.985329	34.7732	2.14482	0.994927	46.3874
PE	PE 32:1	C37H72NO8P	[M-H]-	0.0053223	0.00812478	0.0102276	0.00789157	0.00200938	25.4623	0.00422365	0.00392163	0.0063116	0.00481896	0.00106264	22.0511	0.00635527	0.00222343	34.9856
	PE 32:0	C37H74NO8P	[M-H]-	0.00569375	0.0125983	0.00895135	0.00908112	0.00282026	31.0562	0.00393688	0.00341992	0.00726178	0.00487286	0.00170236	34.9354	0.00697699	0.003139	44.9907
	PE 34:3	C39H72NO8P	[M-H]-	0.00527361	0.010737	0.0106046	0.00887173	0.00254483	28.6847	0.00634931	0.00765622	0.0115102	0.00850523	0.00219077	25.7579	0.00868848	0.00238147	27.4095
	PE 34:2	C39H74NO8P	[M-H]-	0.300044	0.505079	0.469716	0.424946	0.0894917	21.0595	0.349946	0.324596	0.409597	0.36138	0.0356307	9.85963	0.393163	0.0751621	19.1173
	PE 34:1	C39H76NO8P	[M-H]-	0.233523	0.367286	0.334706	0.311839	0.0569523	18.2634	0.208052	0.204036	0.280165	0.230751	0.0349794	15.1589	0.271295	0.0622685	22.9524
	PE 36:5	C41H72NO8P	[M-H]-	0.0292472	0.0420219	0.0407086	0.0373259	0.00573759	15.3716	0.037373	0.0365023	0.0379787	0.0372847	0.000605947	1.62519	0.0373053	0.00407971	10.936
	PE 36:4	C41H74NO8P	[M-H]-	0.631467	1.01637	0.999714	0.882516	0.177649	20.1298	0.764284	0.703991	0.715274	0.72785	0.0261715	3.59574	0.805183	0.148669	18.464
	PE 36:3	C41H76NO8P	[M-H]-	0.398722	0.708139	0.555661	0.554174	0.126323	22.7949	0.387932	0.379884	0.465529	0.411115	0.0386167	9.39317	0.482644	0.117647	24.3755
	PE 36:2	C41H78NO8P	[M-H]-	1.06382	1.75098	1.46002	1.42494	0.281627	19.7641	0.964461	0.945124	1.16962	1.0264	0.101578	9.89651	1.22567	0.29073	23.7201
	PE 36:1	C41H80NO8P	[M-H]-	0.146466	0.234982	0.181862	0.18777	0.0363772	19.3733	0.121261	0.108872	0.161478	0.130537	0.0224553	17.2023	0.159154	0.0416255	26.1543
	PE 38:6	C43H74NO8P	[M-H]-	0.512691	0.819118	0.68736	0.673056	0.125507	18.6473	0.567547	0.519697	0.453754	0.513666	0.046651	9.08197	0.593361	0.123756	20.8567
	PE 38:5	C43H76NO8P	[M-H]-	0.922538	1.5038	1.34027	1.25554	0.244746	19.4933	1.05805	1.00128	0.953898	1.00441	0.0425779	4.23909	1.12997	0.215923	19.1087
	PE 38:4	C43H78NO8P	[M-H]-	2.49519	3.83121	3.48249	3.26963	0.565815	17.3052	2.31676	2.17983	2.24351	2.2467	0.0559464	2.49016	2.75816	0.650567	23.5869
	PE 38:3	C43H80NO8P	[M-H]-	0.108263	0.156917	0.106302	0.123828	0.0234115	18.9066	0.0101298	0.0142042	0.0516538	0.0253293	0.0186884	73.7818	0.0745785	0.0536112	71.8856
	PE 39:4	C44H80NO8P	[M-H]-	0.0292657	0.00616765	0.0114055	0.0156129	0.00988792	63.3317	0.0142028	0.0468032	0.046551	0.0358523	0.0153088	42.6997	0.0257326	0.0163852	63.6747
	PE 40:7	C45H76NO8P	[M-H]-	0.235626	0.385412	0.263133	0.294724	0.0651021	22.0892	0.277569	0.260346	0.191715	0.24321	0.0370851	15.2482	0.268967	0.0589084	21.9017
	PE 40:6	C45H78NO8P	[M-H]-	0.319162	0.467802	0.343826	0.37693	0.0650402	17.2552	0.349867	0.325114	0.295358	0.323446	0.0222847	6.88977	0.350188	0.0554846	15.8442
	PE 40:5	C45H80NO8P	[M-H]-	0.152322	0.216155	0.171786	0.180088	0.0267126	14.8331	0.186976	0.173278	0.177468	0.179241	0.00573124	3.19751	0.179664	0.0193232	10.7552
	PE 40:4	C45H82NO8P	[M-H]-	0.060984	0.0821872	0.0716736	0.0716149	0.00865626	12.0872	0.0776751	0.0700157	0.0915912	0.0797606	0.00893074	11.1969	0.0756878	0.00969189	12.8051
	PE 42:6	C47H82NO8P	[M-H]-	0.00249586	0.00454811	0.00286398	0.00330265	0.0008934	27.051	0.00523227	0.00275205	0.00196044	0.00331492	0.00139376	42.045	0.00330878	0.00117064	35.3798
Total	20		Sum	7.65812	12.1296	10.5533	10.1137	1.85177	18.3095	7.71183	7.31132	7.77218	7.59844	0.204516	2.69155	8.85606	1.82127	20.5653
PE-O	PE O-34:2	C39H76NO7P	[M+H]+	0.362734	0.451119	0.417019	0.410291	0.0363956	8.87069	0.445431	0.432141	0.73649	0.53802	0.140444	26.1038	0.474156	0.120844	25.4862
	PE O-36:5	C41H74NO7P	[M+H]+	3.5661	4.89579	4.39541	4.28577	0.548349	12.7947	3.3832	3.67055	4.32994	3.79457	0.396328	10.4446	4.04017	0.537774	13.3107
	PE O-36:3	C41H78NO7P	[M+H]+	0.0984435	0.133754	0.103069	0.111755	0.0156694	14.0212	0.147271	0.167089	0.231062	0.181807	0.0357557	19.6668	0.146781	0.0445962	30.3828
	PE O-38:7	C43H74NO7P	[M+H]+	0.802914	1.11127	0.863194	0.925794	0.133442	14.4138	1.46859	1.52403	1.47873	1.49045	0.0241038	1.61721	1.20812	0.298167	24.6802
	PE O-38:5	C43H78NO7P	[M+H]+	1.25974	1.62519	1.30602	1.39699	0.162471	11.6301	1.34149	1.35011	1.60382	1.43181	0.121683	8.49858	1.4144	0.144585	10.2224
	PE O-38:4	C43H80NO7P	[M+H]+	0.0447659	0.056853	0.0377442	0.0464544	0.00789195	16.9886	0.0488875	0.0323892	0.0590787	0.0467851	0.0109969	23.5051	0.0466198	0.00957261	20.5334
	PE O-39:3	C44H84NO7P	[M+H]+	0.131508	0.111798	0.198309	0.147205	0.037021	25.1492	0.100453	0.108899	0.137395	0.115583	0.0158046	13.6738	0.131394	0.0325602	24.7806
	PE O-40:9	C45H74NO7P	[M+H]+	0.0537366	0.0447793	0.0284992	0.0423384	0.0104467	24.6744	0.0343199	0.0400264	0.061677	0.0453411	0.0117839	25.9894	0.0438397	0.0112361	25.63
	PE O-40:8	C45H76NO7P	[M+H]+	0.107732	0.154231	0.0735797	0.111847	0.0330542	29.5529	0.185526	0.220541	0.154088	0.186718	0.0271426	14.5367	0.149283	0.0481255	32.2378
	PE O-40:7	C45H78NO7P	[M+H]+	0.178477	0.213901	0.165434	0.185937	0.020478	11.0134	0.245534	0.293445	0.290456	0.276478	0.0219149	7.92644	0.231208	0.0499923	21.6222
	PE O-40:6	C45H80NO7P	[M+H]+	0.0104577	0.00709578	0.00357241	0.00704196	0.00281116	39.9202	0.072364	0.0433578	0.064509	0.0600769	0.0122494	20.3896	0.0335594	0.027967	83.3357
Total	11		Sum	6.42768	8.58479	7.42285	7.47844	0.881514	11.7874	7.15516	7.54578	8.79229	7.83108	0.698135	8.91493	7.65476	0.814444	10.6397
PG	PG 34:2	C40H75O10P	[M-H]-	0.00452649	0.00766451	0.00722968	0.00647356	0.00138818	21.4439	0.00566921	0.00486928	0.00672702	0.00575517	0.000760854	13.2204	0.00611436	0.00117558	19.2266
	PG 34:1	C40H77O10P	[M-H]-	0.0638681	0.0972159	0.0838322	0.0816387	0.0137023	16.784	0.0685047	0.0618134	0.0818365	0.0707182	0.00832289	11.7691	0.0761785	0.0125828	16.5175
	PG 36:2	C42H79O10P	[M-H]-	0.0191944	0.0299279	0.024218	0.0244468	0.00438491	17.9366	0.0170157	0.0148819	0.0211926	0.0176967	0.00262099	14.8106	0.0210717	0.00494361	23.4609
	PG 36:1	C42H81O10P	[M-H]-	0.00946313	0.012281	0.0104421	0.0107287	0.0011681	10.8876	0.00812812	0.00692502	0.00867766	0.00791026	0.000731907	9.25262	0.00931949	0.00171347	18.3859
	PG 38:4	C44H79O10P	[M-H]-	0.00366838	0.00628597	0.00440417	0.00478617	0.00110224	23.0296	0.00293265	0.00270273	0.00465436	0.00342992	0.000870888	25.3909	0.00410804	0.00120272	29.2773
	PG 40:8	C46H75O10P	[M-H]-	0.0087332	0.0133324	0.0103013	0.010789	0.00190901	17.6942	0.00536379	0.00767195	0.00346148	0.00549907	0.00172158	31.3067	0.00814401	0.00320933	39.4072
	PG 40:7	C46H77O10P	[M-H]-	0.0190697	0.0271063	0.020543	0.0222397	0.00349339	15.7079	0.0164313	0.0163098	0.0123379	0.0150263	0.00190168	12.6556	0.018633	0.00457364	24.5459
	PG 40:6	C46H79O10P	[M-H]-	0.0118964	0.0143383	0.0117631	0.0126659	0.00118379	9.34626	0.0104875	0.0101554	0.0116296	0.0107575	0.000631424	5.86963	0.0117117	0.00134558	11.4892
	PG 42:9	C48H73O10P	[M-H]-	0.00586666	0.00969248	0.00734242	0.00763385	0.00157542	20.6373	0.00468076	0.0058466	0.00212107	0.00421614	0.00155602	36.9063	0.005925	0.00231771	39.1174
Total	9		Sum	0.146287	0.217845	0.180076	0.181402	0.0292286	16.1126	0.139214	0.131176	0.152638	0.141009	0.00885343	6.27862	0.161206	0.0295676	18.3415
PI	PI 32:0	C41H79O13P	[M-H]-	0.000928433	0.00157284	0.00257137	0.00169088	0.000675899	39.9732	0.00355225	0.00293491	0.00575602	0.00408106	0.00121089	29.6711	0.00288597	0.0015459	53.5659
	PI 34:2	C43H79O13P	[M-H]-	0.016073	0.020064	0.0267579	0.020965	0.00440836	21.0273	0.0241867	0.0194759	0.0170568	0.0202398	0.00296045	14.6269	0.0206024	0.00377233	18.3101
	PI 34:1	C43H81O13P	[M-H]-	0.0270547	0.029864	0.0390524	0.0319904	0.00512363	16.0162	0.0392736	0.0334041	0.0363934	0.036357	0.00239634	6.59113	0.0341737	0.00455674	13.3341
	PI 36:4	C45H79O13P	[M-H]-	0.115057	0.133713	0.17258	0.14045	0.0239617	17.0607	0.155611	0.128462	0.12591	0.136661	0.0134404	9.83486	0.138555	0.019519	14.0875
	PI 36:3	C45H81O13P	[M-H]-	0.0318868	0.0419981	0.044085	0.0393233	0.00532698	13.5466	0.0475708	0.041103	0.0446926	0.0444555	0.00264577	5.9515	0.0418894	0.00492678	11.7614
	PI 36:2	C45H83O13P	[M-H]-	0.170932	0.198174	0.202641	0.190582	0.0140139	7.3532	0.208889	0.179024	0.200405	0.196106	0.0125653	6.40741	0.193344	0.0135929	7.03039
	PI 36:1	C45H85O13P	[M-H]-	0.051338	0.0521062	0.0547191	0.0527211	0.0014472	2.745	0.0531638	0.043531	0.0584997	0.0517315	0.00619433	11.974	0.0522263	0.00452514	8.66448
	PI 36:0	C45H87O13P	[M-H]-	0.00547627	0.00749757	0.00715281	0.00670888	0.000882881	13.1599	0.0075266	0.00913124	0.00582264	0.00749349	0.00135094	18.0281	0.00710119	0.00120671	16.9931
	PI 37:4	C46H81O13P	[M-H]-	0.00202824	0.00285917	0.00395337	0.00294692	0.000788376	26.7525	0.00505312	0.0052986	0.0035539	0.00463521	0.00077114	16.6366	0.00379107	0.00114921	30.3135
	PI 38:6	C47H79O13P	[M-H]-	0.00213447	0.00323711	0.00465856	0.00334338	0.00103319	30.9026	0.00245832	0.00233364	0.000434541	0.00174217	0.000926032	53.154	0.00254277	0.00126629	49.7994
	PI 38:5	C47H81O13P	[M-H]-	0.114677	0.13376	0.161138	0.136525	0.0190679	13.9666	0.136897	0.130701	0.112098	0.126565	0.0105379	8.32606	0.131545	0.01619	12.3075
	PI 38:4	C47H83O13P	[M-H]-	2.12771	2.36489	2.64952	2.38071	0.213323	8.9605	2.47023	2.23453	2.10401	2.26959	0.151552	6.67749	2.32515	0.193195	8.30893
	PI 38:3	C47H85O13P	[M-H]-	0.0326034	0.0250721	0.0302351	0.0293035	0.0031444	10.7304	0.0165555	0.0164866	0.0256662	0.0195694	0.00431116	22.0301	0.0244365	0.00615832	25.2013
	PI 39:4	C48H85O13P	[M-H]-	0.00298033	0.00326005	0.00413981	0.00346006	0.000494035	14.2782	0.0120104	0.00972153	0.0140885	0.0119401	0.0017835	14.937	0.0077001	0.00443738	57.6276
	PI 40:7	C49H81O13P	[M-H]-	0.00396686	0.00529471	0.00613571	0.00513243	0.000892833	17.3959	0.00407179	0.0047547	0.00210183	0.00364277	0.00112472	30.8753	0.0043876	0.0012593	28.7013
	PI 40:6	C49H83O13P	[M-H]-	0.0129413	0.0158653	0.015589	0.0147985	0.00131808	8.90683	0.0125053	0.0121038	0.00642099	0.0103434	0.00277838	26.8615	0.012571	0.00311296	24.7631
	PI 40:5	C49H85O13P	[M-H]-	0.0178629	0.0195813	0.0222009	0.0198817	0.00178369	8.97151	0.0237219	0.0221333	0.018615	0.0214901	0.00213389	9.92968	0.0206859	0.00212467	10.2711
	PI 40:4	C49H87O13P	[M-H]-	0.011789	0.0124619	0.015486	0.0132456	0.00160783	12.1385	0.0170656	0.0168403	0.0150414	0.0163158	0.000905765	5.55147	0.0147807	0.00201475	13.6309
Total	18		Sum	2.74744	3.07128	3.46262	3.09378	0.292404	9.45137	3.24034	2.91196	2.79656	2.98296	0.187998	6.3024	3.03837	0.251976	8.29314
PS	PS 36:2	C42H78NO10P	[M-H]-	0.512118	0.703974	0.631306	0.615799	0.0790886	12.8433	0.575492	0.535608	0.626032	0.579044	0.0370005	6.38993	0.597422	0.0644186	10.7828
	PS 36:1	C42H80NO10P	[M-H]-	0.193623	0.285687	0.24004	0.239784	0.0375854	15.6747	0.200278	0.17439	0.276831	0.217166	0.0434932	20.0276	0.228475	0.0421906	18.4662
	PS 38:4	C44H78NO10P	[M-H]-	0.483528	0.684837	0.661635	0.61	0.0899294	14.7425	0.53857	0.552528	0.538273	0.543123	0.00665079	1.22454	0.576562	0.0719992	12.4877
	PS 40:6	C46H78NO10P	[M-H]-	0.0145686	0.0237413	0.0104141	0.0162413	0.00556791	34.2824	0.0218936	0.0175796	0.024079	0.0211841	0.00270037	12.7472	0.0187127	0.00502539	26.8555
	PS 40:5	C46H80NO10P	[M-H]-	0.00866911	0.0135343	0.00768189	0.00996178	0.00255813	25.6794	0.0160554	0.0125073	0.0195487	0.0160371	0.00287467	17.9251	0.0129995	0.00407815	31.3717
	PS 40:4	C46H82NO10P	[M-H]-	0.00764952	0.0109804	0.0106068	0.00974559	0.00148997	15.2887	0.019762	0.0171077	0.0266835	0.0211844	0.00403664	19.0548	0.015465	0.00647834	41.8903
Total	6		Sum	1.22016	1.72275	1.56168	1.50153	0.209547	13.9555	1.37205	1.30972	1.51145	1.39774	0.0843344	6.03362	1.44964	0.167941	11.5851
SM	SM 34:2	C39H77N2O6P	[M+H]+	0.0779759	0.126325	0.118488	0.107596	0.0211879	19.692	0.117683	0.0881622	0.121566	0.109137	0.0149159	13.6671	0.108367	0.0183384	16.9226
	SM 36:2	C41H81N2O6P	[M+H]+	0.0243073	0.0303621	0.0313831	0.0286841	0.00312286	10.8871	0.0283171	0.0270029	0.0310124	0.0287775	0.00166894	5.79945	0.0287308	0.00250419	8.71605
	SM 36:1	C41H83N2O6P	[M+H]+	0.0319663	0.0509921	0.0477282	0.0435622	0.00830712	19.0696	0.0504937	0.0466891	0.0878145	0.0616657	0.0185551	30.0897	0.052614	0.0169878	32.2875
	SM 41:1	C46H93N2O6P	[M+H]+	0.00563427	0.0100518	0.0101904	0.00862549	0.00211586	24.5304	0.0237515	0.018022	0.0330248	0.0249327	0.00618158	24.793	0.0167791	0.00937156	55.8525
	SM 42:3	C47H91N2O6P	[M+H]+	0.112006	0.176539	0.149003	0.145849	0.0264397	18.1281	0.134662	0.125281	0.175653	0.145199	0.0218725	15.0638	0.145524	0.024266	16.6749
	SM 42:2	C47H93N2O6P	[M+H]+	0.34193	0.513202	0.440176	0.43177	0.0701738	16.2526	0.424664	0.402936	0.538839	0.45548	0.0596077	13.0868	0.443625	0.066176	14.9171
Total	6		Sum	0.59382	0.907473	0.796969	0.766087	0.129897	16.9559	0.779571	0.708093	0.98791	0.825191	0.118702	14.3848	0.795639	0.127887	16.0735
All	124		Sum	44.5402	62.9243	55.7418	54.4021	7.56484	13.9054	53.7564	52.9837	55.147	53.9624	0.89509	1.65873	54.1822	5.39095	9.94966
